# Supplementary material for: Single-cell Multiomics Analysis of Myelodysplastic Syndromes and Clinical Response to Hypomethylating Therapy
Source: Cancer Res Commun. 2024 Feb 12;4(2):365–77. doi: 10.1158/2767-9764.CRC-23-0389 (PMC10860538; doi:10.1158/2767-9764.CRC-23-0389)
Supplement: Table S1 — Clinicopathologic information of the studied MDS patients [file crc-23-0389-s12.xlsx]

## Sheet: Table S1
Supplementary Table S1. Clinicopathologic information of the studied MDS patients. IPSS-R risk calculator: https://www.mds-foundation.org/calculator/index.php. IPSS-M risk calculator: https://mds-risk-model.com/. Abbreviations: IPSS-R, International Prognostic Scoring System-Revised; IPSS-M, International Prognostic Scoring System-Molecular; MDS, myelodysplastic syndromes; MDS-EB1, MDS with exces…
Patient ID	Sex (M: male; F: female)	Age at diagnosis (years)	Diagnosis (MDS WHO classification 2017)	Bone marrow blast count at diagnosis (%)	IPSS-R Cytogenetic risk category	IPSS-R Prognostic risk category	IPSS-M Prognostic risk category	Total azacitidine cycles	Azacitidine cycle at response evaluation	Response to Azacitidine (CR: complete response; PR: parcial response; SD: stable disease; NR: No response/progression, PD)
1	F	73	MDS-EB-1	15	Good	High	High*	20	C6	SD
2	F	67	MDS-EB-2	11	Very poor	Very high	Very high	8	C6	CR
3	M	67	MDS-EB-2	15.75	Good	Very high	Very high	30	C3	CR
4	M	73	MDS-MLD	2	Good	Intermediate	Moderate high*	5	C4	NR
5	M	78	MDS-EB-1	6	Intermediate	High	High*	9	C6	PR
6	F	85	MDS-EB-2	10	Intermediate	High	High*	14	C14	NR
7	F	74	MDS-EB-1	7	Good	High	High*	6	C6	PR
8	M	77	MS-RS-MLD	4	Intermediate	High	Very high	39	C39	NR
9	F	68	MDS-MLD	1	Good	Low	High*		C12	PR
10	M	60	MDS-EB-1	6.33	Good	High	Moderate high*	9	C6	PR
11	M	69	MDS-EB-2	9.5	Good	Intermediate	Moderate Low*	5	C4	CR
12	M	49	MDS-MLD	3	Good	Low	Moderate high*	6	C3	SD
13	M	37	MDS-EB-2	15	Intermediate	High	Moderate high*	5	C5	SD
14	M	80	MDS-EB-2	15	Good	Very high	Very high	28	C6	CR
