# Supplementary material for: Single-cell Multiomics Analysis of Myelodysplastic Syndromes and Clinical Response to Hypomethylating Therapy
Source: Cancer Res Commun. 2024 Feb 12;4(2):365–77. doi: 10.1158/2767-9764.CRC-23-0389 (PMC10860538; doi:10.1158/2767-9764.CRC-23-0389)
Supplement: Table S2 — Amplicon coverage for the custom single cell DNA sequencing panel [file crc-23-0389-s13.xlsx]

## Sheet: Table S2
Supplementary Table S2. Amplicon coverage for the custom single cell DNA sequencing panel. Each amplicon is listed with genomic location (GRCh37/hg19) and denoted by gene name or "Copy number" if the amplicon was used for copy number variations.
Chromosome	Start	End	Forward Primer	Reverse Primer	Gene Name or amplicon used for copy number
chr1	914749	914979	GAGGCAGGTGCTTGAGGATC	AGATGGAGGCGGTTGTGTC	Copy number
chr1	9775923	9776121	CAGGCCTCCACGAGTTTGA	TCACCTCGCTGCCCTCAAA	PIK3CD
chr1	36931729	36931952	TACTGAAGTTATAGGAAACAAGCACA	CTGGGGAGCTTCTAGGGCTT	CSF3R
chr1	36931997	36932214	CATCCCATGGACCCGGAT	ACCAGCGATCAGGTCCTTT	CSF3R
chr1	36932278	36932505	GAAACTGCTCTTGGGTCCC	TTGAATGTCCCCACAGCTGC	CSF3R
chr1	36932699	36932926	GGTGGGATTCAAAGTTGGGTCT	GTCTGACTCAGCCTCCACCT	CSF3R
chr1	36933051	36933262	GGGCTGGGACTCTCAGACAT	TAACTTCTTCCGGCCCTGCC	CSF3R
chr1	36933395	36933596	GGTACCCTCCAAACAGCCA	CACGGAGGCAGCTTTACCA	CSF3R
chr1	36933671	36933867	TGTGGGGGAACTGAGGATAGA	GAAGTCCAACCGGGCTCTTG	CSF3R
chr1	36934646	36934869	GAGAGATCCTCTCCAGGGCT	ACAGAAGTGCCTACCCCATTT	CSF3R
chr1	36935246	36935451	TGCCCAACTTTCCAGGCCA	CTTCATTCCACCATTTCCCACC	CSF3R
chr1	36937045	36937253	CCCCCTTTACCTCTGCTTTCT	CTTCTCTTTTTCCTCCTGTGCC	CSF3R
chr1	36937528	36937750	GCTAACTCAGCTCCCTAGGC	GGCACCCCCTCTTCTTGTT	CSF3R
chr1	36937807	36938002	GGGCCTGGACTGGATACTGT	AGGCTCAGAGTCCTGTCCAC	CSF3R
chr1	36938104	36938297	CACCTCAGGCTCTCCAGGTT	GAGACCTTCTGACAGCCCCA	CSF3R
chr1	36939007	36939219	CTCAGTGTCTGCCCATTTTGG	CTGGACTATTGGCAGGAGC	CSF3R
chr1	36939312	36939498	CATGCCCAGCATCCTACCCA	AAGCCCTCACACTCTTCCCAC	CSF3R
chr1	36941023	36941245	AGGATCTGCAGGCTGTTGC	TGCGGGCACATCAGTGTC	CSF3R
chr1	36944902	36945127	GGAGACCAGCTACCCCACAT	CCCATGGTCTTAAACAACCCTT	CSF3R
chr1	36946926	36947148	TTGGCCTCAGTCTCTGGTCC	CTGAGGAGTGAGTGCTAATGTTATTTC	CSF3R
chr1	36948287	36948510	CTGGGGTTCCAAAGGACG	GCTGAGCCATTAACGACAGAG	CSF3R
chr1	36948575	36948787	TTGCAACACCTTCCGAGC	GCATAAGGATGGCACCCAG	CSF3R
chr1	36948835	36948980	CTGGGGGAGCATCACTTGGA	TCTATGGGCAATGCACAGAATACG	CSF3R
chr1	43803426	43803614	GACAGGACGTGGGGCTGTAT	TGGGCATAGGTGATCTCCAC	MPL
chr1	43803725	43803921	GTCCCCTCCCCTTCCACATAA	GGGACAGATACATGGGGAGTGG	MPL
chr1	43804188	43804394	TCCGCATGGTGGCTGTGTA	GGTGACAGGAGGATGGCTCT	MPL
chr1	43804937	43805167	TGATGTGCCCTGTCTTGCC	AGCACATGGAGACTGGTCC	MPL
chr1	43805219	43805375	CCCTGGCAAGATGGACCAAA	GTAGGAAGCCCCTAAGTAGGC	MPL
chr1	43805602	43805807	TCTCTCAGCTGACAGGCAGA	CTCCCCATCTCCCTATTCCTTT	MPL
chr1	43806005	43806194	TATATGTGTAGAAATTATCTGAAATCTGAACAC	CACCAACCTCAATCAGCAGTT	MPL
chr1	43812106	43812310	GATTCAATGACTCTGTGGGGC	ACTATGTGGGAAGAATGAGGAAGA	MPL
chr1	43812406	43812615	TTCTGACCGATGGCTCTGGT	GGTCTGTGGGCATTTGTTGC	MPL
chr1	43814397	43814630	AGCGTGTTTTCTGCCGGT	AGTTGGGTCCGACCACGA	MPL
chr1	43814923	43815083	GGGCCGAAGTCTGACCCTTT	CGAACCAAGAATGCCTGTTTACAG	MPL
chr1	43817781	43818004	ATTGCCTTGACCATGCTCTTATATC	CAGTACCAGGCAGGGTTGGT	MPL
chr1	43818234	43818446	GTGAAGAAGTGGAACCCAGC	AACTGGGAGTGAGGAGCCTG	MPL
chr1	65310389	65310574	CAGCCCTTCTCTCTGCTGAC	GCTAAACTTGACCTTTTTACTCTGC	JAK1
chr1	65312196	65312419	TAACTTAAGCAAATGACCTGCTCAG	TATGTCCTGCTCGCCCACAG	JAK1
chr1	115252195	115252379	CTGAAAGCTGTACCATACCTGTC	GTACCCAGCCTAATCTTGTTTTTCT	NRAS
chr1	115256415	115256623	CATCCTTTCAGAGAAAATAATGCTCC	TGAACTTCCCTCCCTCCCTG	NRAS
chr1	115258602	115258791	TTTTACTTTCTCTCCTCTTATTCCTTTAATACA	ACTGGTTTCCAACAGGTTCTTG	NRAS
chr1	144855587	144855812	CAGCCACCATGGGTCAGAGA	CACCATGCCCTAGAGGAGTC	Copy number
chr1	148756484	148756665	AGTGGAAGAGCCTGAAGTCTTA	AGCTGCTTATTGTGGGAATATGACT	Copy number
chr1	200376492	200376713	TAGTCAATTTCTGAGATGAGGACTGG	ACAACCACACTTTGTTTCCAGA	Copy number
chr1	204438124	204438339	TGGCCACGGGTTTTCCAGA	CAACACTTTCTCTTTGGTCGAACAA	Copy number
chr1	215847874	215848086	TGGAGGTTTCCAGGTGATTTCT	CACAGTGCAAAATGGAAAGATTACTAAATA	Copy number
chr1	228602350	228602554	CCCGATGTGGCCTACCTTGT	AGATGTCCCCGCAGAGGAAC	Copy number
chr1	243726979	243727166	TAATGCTTAAATGGTTTACTTTGCAAATC	GTTGTTGAAGACTATAGAACAAATTATGTCAT	AKT3
chr1	245849772	245849993	GCAGGCAGCTACTCCTTCA	GAGTAGCACTCCAGGTCCTC	Copy number
chr1	249105960	249106179	GCAGGCACAGAGGACTCGAA	TCAGTCTGGACGGCCAAGAG	Copy number
chr2	25457133	25457344	ACTTTGTGTCGCTACCTCAGT	GTGTGGTTAGACGGCTTCC	DNMT3A
chr2	25458499	25458704	TGGAAAACAAGTCAGGTGGGA	CGTGCTTATTCCTCTTTTCTCCT	DNMT3A
chr2	25459686	25459884	GACCCTGCACCGTCTCCTAA	GGTTTCTGTTGTTACAGTCTCTCTTC	DNMT3A
chr2	25461876	25462094	CAAGGAAAAGGAAATAAGGAACATGGC	GCTCATCTTCAAACCGTCTCC	DNMT3A
chr2	25463141	25463347	GTCCAAGGTAGAAGCCATTAGTG	TCCTATGCAGACAGCCCCAG	DNMT3A
chr2	25463415	25463609	GCACGGGAAGACAGGGTCAT	GGCCCATCACGTTGCCTTT	DNMT3A
chr2	25464369	25464585	AATGAAAGGAGGCAAGGGCT	TAACGGTGCTGTCTGCTGG	DNMT3A
chr2	25466637	25466861	ATACGTTTCCACTTCACACACAAGC	TGCATCTGACCTGTTGTGCT	DNMT3A
chr2	25467028	25467217	CAGGCCCAGCACTCACAAAT	GTCTCCTCTGCTCACTGGGT	DNMT3A
chr2	25467389	25467537	GCCCAGCTAAGGAGACCACT	GTCCTGGTGGTTTCTGACCCT	DNMT3A
chr2	25467988	25468216	GTCATCAGGACTCTGCTTCCA	TGGTACTCACCCCATCCCCT	DNMT3A
chr2	25468697	25468906	GGAGTCCCACACCCTGAAGA	TGTACGAGGTGCGGCAGA	DNMT3A
chr2	25469025	25469190	CCTCTCCAGAAGCAGGCCAA	AACTGACCTTGGCACCTGCT	DNMT3A
chr2	25469485	25469661	AGAAAGCTGGGTGCCCTCAT	TCCTGACAACCCCAACCCTG	DNMT3A
chr2	25469809	25470037	GCGAGCGAGGTGGAGAGAAA	GGCAAACAAGGCCTGGCTT	DNMT3A
chr2	25470424	25470628	CCCTGGGATCAAGAACCTTC	CACTGTGTAATGATTTCTGCTCCTT	DNMT3A
chr2	25470905	25471114	CTGGTGAAGAAGCCGCTCA	TTTGTTTCCCCAGGCTGAGA	DNMT3A
chr2	25497761	25497966	TGAGGCCCATCACTTCTGGT	CCCTAATGCCCTAATGTCTGTCTC	DNMT3A
chr2	25498220	25498422	CTGCCTTGTTGGGGGACTTC	GAACTGGTCCCTTTGTTCTTCC	DNMT3A
chr2	25505318	25505528	TGAGGACTCACCCGCTTCT	GGTGATCTCCAAGTCCCCAT	DNMT3A
chr2	25505570	25505716	AGGGTCCTTTGGCGTGTCA	GCAAAATTGTGAATGTATCTGTTTGC	DNMT3A
chr2	25522924	25523131	TTAAATGTCTCCAGGTCCCTGC	ATCCACCTCTGGCCTCACAG	DNMT3A
chr2	25536690	25536899	GCACTGAGTGATGCGGTCA	AATTCCTTCCCCAAAGCCCAG	DNMT3A
chr2	198266444	198266631	TTAGAACCATGAAACATATCCAGTTTACA	GGCGACATAAATCTAAATTACTAAAGTACATAT	SF3B1
chr2	198266702	198266865	CTTTAATGAAGATAAATCAAAAGGTAATTGGTG	GGGGCATAGTTAAAACCTGTGTT	SF3B1
chr2	198267326	198267534	TTCTAAGATGTGGCAAGATGGC	TAGGCTGCTGGTCTGGCTA	SF3B1
chr2	198267585	198267771	AAACAAAGAAAGGACAGTCATGAGT	TGTGAAAGTGTAGCTTCTTCTCTTT	SF3B1
chr2	198268302	198268496	AACTTTAAACTATCAGAAACACTATTAAGGAG	ACCACACCTATTACTCTGCTCTT	SF3B1
chr2	198269790	198269921	TAAGCAACAAACATGACAATTTAACAAAC	AAATCATAACATTTCAACTTCCCTTAACA	SF3B1
chr2	198269987	198270180	CTGGAACACAATTAATAGTTTATTTCTGCT	CTTTTATTAGGTACTTCCTCCTCCAG	SF3B1
chr2	209101729	209101911	CAAAATTGATTTTGCCTTTATCCTTGAG	ACCATATCAGAGACCAACTAAATTTTCTTTT	IDH1
chr2	209103780	209103973	GATAAGTGTTAATTTGACCATAGAAACTAGG	TAGGATGATTGGAGTGTTGTGTTTT	IDH1
chr2	209104531	209104740	GAGCAGCCAAGGGAACACAT	GGACCCAACGCTTCATGCT	IDH1
chr2	209106706	209106903	CTGTTCCTACAGGCCAGGCT	CAGATGATATCCCTAACAAAATCAATTTTCT	IDH1
chr2	209108132	209108330	TCAGCTTACTTGAGAATAAAGAAAAAGTT	CTCTCACTGGCTTCTCCTCTAC	IDH1
chr2	209110040	209110181	AAAAAGAAGCTTATGCTACAGTCATACA	CCTTACAATTCCTGCTAGGGTATTTT	IDH1
chr2	209113117	209113344	TCCCCATAAGCATGACGACC	CGTGATGCCACCAACGAC	IDH1
chr2	209113390	209113529	ATTCTCTATGCCTAAATCATAGCTTGA	GCACCCATCTTCTGTGTTTAGGG	IDH1
chr2	209116122	209116309	GCCCAGCCAGATTATCCTTTCT	CACTTTATAATGAAATAAATGACAAGGCATGTA	IDH1
chr2	209118481	209118693	TTAAAAGAAACAAGGAAGCTGTTGG	TGTTCTGTATGTTAACACTTTTATTCCTTGT	IDH1
chr2	209119673	209119901	TGAGGTTACCTGCCGGGAT	GGAATTGGCGTGTGGCGA	IDH1
chr3	128199870	128200100	CCATCTGTTCCCTAGCCCA	CGGAACCGGAAGATGTCCA	GATA2
chr3	128200142	128200286	AGTCTGGATCCCTTCCTTCTTC	CATCTGGTGATGGGACTATGAAGGT	GATA2
chr3	128200667	128200867	GGGGCGCACTCACATTGT	TTGACTGAGCTGGTGGGGAC	GATA2
chr3	128202665	128202877	ATTAACCGCCAGCTCCTGC	ACTTGCCGGTTAAGCAGG	GATA2
chr3	128204376	128204598	GGGTACACTGGAAGCACTTAAG	GCCTCCAGCTTCACCCCTAA	GATA2
chr3	128204669	128204895	GTCCGCTGCTGTAGTCGT	CGCCACCCAAAGAAGTGTC	GATA2
chr3	128204934	128205160	TGGGTGGGAAGCCGAAAAG	ACTTGTTGCACAGCCCGG	GATA2
chr3	128205562	128205773	TTCCTGCGGATCCTACATCC	CCTGGCGCACAACTACAT	GATA2
chr3	128206444	128206670	CAATCAGGACCTCTCAACAAAGC	ACTCTACCCCCAGCTCCTAC	GATA2
chr3	128207167	128207360	ACGCTCCTTCACCGCTGAA	CACCTCCACTGGGTCAAGCA	GATA2
chr3	128211566	128211782	TGCTGTGCCCAGGTAACCAA	TGCTCCCAGCTCTACTCCAG	GATA2
chr3	128211909	128212056	CGCATGGTGTTCAGCGGA	ATGTCGAAATAAAAAGCCGCGTTG	GATA2
chr4	55561689	55561899	TCTTGGCAGGCTCTTCTCAA	AAGCCGTGTTTGTTGGTGC	KIT
chr4	55561949	55562082	GCAATTCCATTTATGTGTTTGTTAGAGG	CATATCAAAAGATGGGAGAGAACAGTGAAG	KIT
chr4	55589684	55589886	GGAAGGTTGTAGGGATTAGAGAGG	CCTTCCCCTCTGCATTATAAGCA	KIT
chr4	55592015	55592226	AGCCAGGGCTTTTGTTTTCTT	CCTAAACATCCCCTTAAATTGGATTAAAA	KIT
chr4	55593189	55593411	CAACTTCTATTCTGCAGTATTGTGGT	ACGAAACCAATCAGCAAAGGA	KIT
chr4	55593455	55593684	TCGTAGCTGGCATGATGTGC	ACTCAGCCTGTTTCTGGGAA	KIT
chr4	55593772	55593989	TGGGTACACATAACAGTGACTTTAAGG	TCCAGCACCCAGGGTTTTC	KIT
chr4	55594032	55594263	TCGGGAAGGTTGTTGAGGC	ATGGTGCAGGCTCCAAGTA	KIT
chr4	55595473	55595667	AGGCAGAATTAATCTATATATCTCACCTTC	CTGCCTGTCAACAGCTAACTATTTA	KIT
chr4	55599226	55599369	AAATGAATTTAAATGGTTTTCTTTTCTCCTCC	GCAGGACTGTCAAGCAGAGAA	KIT
chr4	106067023	106067221	CCCTTCTACTCAGCCCACGT	AGAGGCCCGCGTCTCTAT	TET2
chr4	106067927	106068140	CCGCTCGCATGCAAGTCA	CGGCATAAGAGAAGCGCTC	TET2
chr4	106111483	106111672	AGGTGTATATACCCTGTTCCTTTTTGC	ACAAACAAGTGTCAACTGTCTCC	TET2
chr4	106155123	106155338	ATGGAACAGGATAGAACCAACCA	ACACTTGGAATACCCTCTACTTTCT	TET2
chr4	106155576	106155793	AGTTCTGTAGCCCAAGAAAATGC	CGCAATGGAAACACAATCTGGATAATATT	TET2
chr4	106156027	106156246	TGATAATGCCAGTAAACTAGCTGCA	GAATCCTTAGTGAACACTGAGCTTT	TET2
chr4	106156325	106156547	TCACAATTGCTTCTTTCTCCCC	CTGTATGTCATTCCTGTTCACACAA	TET2
chr4	106156595	106156783	CTGCAGGGACAATGACTGTTC	GGCCTTCAATTCAATCCATCCTG	TET2
chr4	106156849	106157071	CGGAATCCCATCTAAAACGTAATGAG	TTTTGGAGAAGTGCACCTGGT	TET2
chr4	106157328	106157539	TCACATCTCCCTCAAAACCAGCA	TGGTCTGACTATAAGGGGAATTTCTAC	TET2
chr4	106157769	106157995	TTTCAAGAACAGGAGCAGAAGTC	AGACTCAGTTTGGGGTTGCT	TET2
chr4	106158138	106158347	GGTAACTAAGCAAGAGAATCCACC	GGTGTCTTTTCTGAAGAAGTTGTTTGC	TET2
chr4	106162371	106162586	AGATCAGTCCATCAATCTACTCATTTTAAAG	CCCTGTGCCTTTGCGTTAATTAC	TET2
chr4	106163890	106164094	AATAATAAACCGTTCATTTCTCAGGATGT	AAGATTTAAGACCAAAGGCTTTATCAAG	TET2
chr4	106164715	106164932	GGGTGTTTGGGATGGAATGG	CCCTGGGCTTCACTTACTCT	TET2
chr4	106180767	106180959	TCCATAGCAATGAATTTGGTCTTTTG	CTTCATCTAAGCTAATGAATTCTCTATGAAAA	TET2
chr4	106182804	106183015	TTAAAGATGCTTTATTTAGTAATAAAGGCACC	TTGTTACAATTGCTGCCAATGATTAT	TET2
chr4	106190722	106190923	AAATACTAGTGAGTTTTCGGTGTAAGA	CAGACTCAACAGCTGCTAAGC	TET2
chr4	106193572	106193782	TTTTGTTGCTATTTTCATTAATAACAGGTAGG	GACTTTGTATAAAGGCAGAACGTGA	TET2
chr4	106193829	106194054	CTGACGTGGATGAGTTTGGG	GCCAACTGTTTAGCCTGGC	TET2
chr4	106196201	106196404	TTCTGTTCTCTCTTACCCTGTCC	TCTGAAGTGTGTGAAGAGTTTGG	TET2
chr4	106196457	106196672	AGCACCAGCCCTATGAACT	GATGGGTGGTAGACTGAGCT	TET2
chr4	106196789	106197000	TGCAGGGAGATGGTTTCAGC	TGTTTTGGAGATGCAGGGCA	TET2
chr4	106197174	106197394	TTGGCACTAGTCCAGGGTG	AGAGCCAAGCCATGTTTTGG	TET2
chr4	106197457	106197682	AAAGCCCGTGAGAAAGAGGA	GTGAGGTAACCAACAAAAGGGG	TET2
chr5	453359	453583	AGATAGTTACCTCAGACACATCCTG	GCGGTACTGCTCGTACATCA	Copy number
chr5	7743560	7743787	AAGAACTGATGCTTCTGAGGCA	CCAAAGGAGATGCCCAGGAC	Copy number
chr5	16794691	16794919	TAATGCCCTAAGGAGGCTGGG	TACATCGGCTCCATCCTGGC	Copy number
chr5	31302065	31302288	TCTTAACAACCACGAAAGTAGACAT	AGCATTTTCTCCCACATCAGC	Copy number
chr5	35700387	35700598	TTAATGTGTTAAAGCCTCTGGAATAGA	TAGGATACAGTCTTGATTCACAGGTATCTC	Copy number
chr5	43296920	43297144	AGAGATACACCTCAGTTCCAAAGTT	AGTGCATTAGACCGCTGCTA	Copy number
chr5	54277647	54277826	AATTATATGTAAACCTCAAAATTATTGATGGGC	CTTCCAACAGATTTGTTTCTCTCAC	Copy number
chr5	63256491	63256711	CAGCCAGCAGAGGATGAAGGT	GTGCTCTGTGCGCCAATG	Copy number
chr5	70840028	70840233	GTGTTTTACTGTTCAAAAATCTATTAGCTAGG	TATTCTCTGCTGTTGTAACTGGTCC	Copy number
chr5	80409520	80409736	AAAGCTGTCTTTGACTTCTCCC	GTAATTATGCAAATGTGCTAGATAATACCTT	Copy number
chr5	98238423	98238645	GCATAATACCCTCAGGTGGTCAC	GGATTCCTCTAGCAGTGAAGATTC	Copy number
chr5	114605185	114605400	TAGGGGGAACAATAATTCAGAGTGA	CAAAGAAGACTGGCAAAATTAAAAGAAAA	Copy number
chr5	123982871	123983092	GAGCCAGGGCAGGATGTCTT	CAACTGAAAGAGTCCCATTCTCC	Copy number
chr5	148899744	148899959	GCACAATCTTTTAAAGCAACTGTCA	ACTTAACTCAATTATCTCTCCCTTCTTTT	CSNK1A1
chr5	148904563	148904748	ATACTCTGATTTATGAATAATGAAATTCCAGTC	AATAGCTTTTTGTAATATCCTCTCTTCTCC	CSNK1A1
chr5	170833219	170833439	TGGCTTCAGTAGATTCCTTGTACAGT	TTTTCCTTTCTCCCCATCTTTGG	NPM1
chr5	170834589	170834788	TACGGAGTATTCTTGGAAAGTTGAAG	TTGGATTTAATCATGTCCCCAGAAA	NPM1
chr5	170837396	170837595	AAATTACATCTGAGTATAAATTTTCTTGGAGTC	CTGTTACAGAAATGAAATAAGACGGAAAATTT	NPM1
chr7	4780297	4780514	ATAGAAAGACAAGTGACTTCCAAATAAGC	GCCTCTTCTTTGTGATAGAGCGA	Copy number
chr7	16501978	16502196	TGCAAATTGCATTCATGGATATACCTA	GCGGAAAAGAGCCAGCAAA	Copy number
chr7	26685712	26685935	ATTACTGTCCCGACATAAATAACCC	TCATAATGAGGCCGAGAGTCC	Copy number
chr7	56878714	56878889	GCCACGACGCATGAGCTT	CCGAACTTGACCACCAGTCG	Copy number
chr7	101460924	101461091	GGACTCTGCCAGGTGGATGT	AGTAGCTGCAGTTCCCCAGG	CUX1
chr7	101559286	101559513	CTGCCAATGAGTTGATGTTCCTT	AGCGAACACGATGGTCACG	CUX1
chr7	101671230	101671437	CCAGTTGGCGTTATTGATGTTTTAG	GGTGGCTCAGGATAGAAAATGAAT	CUX1
chr7	101713470	101713697	CATGAACAGGGTCCTTTTGTGT	CCATTACTGCCGGGGCTTAC	CUX1
chr7	101740582	101740781	CCCCACTCTGAGCCTGTGTA	AAAGAACGCATTTTCCACCAAC	CUX1
chr7	101747513	101747739	GTGTCAGAGTTGAAGAGCTAAGG	TGCCTGGAAGTCATGCTCAC	CUX1
chr7	101754857	101755060	GTGTCGTTGCGGGCGATA	TCCATGGTACTAGGAAGGAGAGTA	CUX1
chr7	101758345	101758568	TTTTGTATTTTCATCATCTTGGCCTC	TGTACGGATAAGGGAGGCCA	CUX1
chr7	101801670	101801888	ATTATCAAAAGAGCGCATGGCATC	TAAAAGCGTCCAGGGTCCTAC	CUX1
chr7	101813665	101813869	GGCATGAATTGATGAATGTTCTTGT	TAACTCGAAGGTGCGGAGGC	CUX1
chr7	101821725	101821932	CTCAAGGCCAGCGCAGTTT	CGCAGCCCCCTTACTTTGA	CUX1
chr7	101832947	101833152	CCAGGAGCGTGAGGGACAAA	CCACAGGGCTCTCCGTACTTA	CUX1
chr7	101837114	101837251	AATAAATAAAATAACCCCTCTGTTGTGC	TGAGAGGTCTCGTAGAAACAGTGG	CUX1
chr7	101838676	101838904	GCCCACTTCCTAATCAGATCGAG	AACCAACCACCGCACACG	CUX1
chr7	101839687	101839915	CTCCAGGCTGCAACGTACAA	TTTCCCTTTCCTCCTGGCTGA	CUX1
chr7	101839956	101840173	ACCAGCCTGAAAGTCGGC	CGGCTTCCTGCATAGCCTT	CUX1
chr7	101840325	101840538	TCAGAAAGTGCTGGGAGCG	GGCCAGGATGTTCTGCTCA	CUX1
chr7	101840577	101840741	CTCCGTAGCATCCAAGGCA	CTTAACTCATGCCGGGCCAC	CUX1
chr7	101841939	101842147	GGGAAGGGCCTCTCAGAAGA	ACGCCTGCCTGCAACATAC	CUX1
chr7	101843245	101843452	GCCACATCTGCCTCCTTGTG	TGGATGAAGAAATGGAAGCTGTAC	CUX1
chr7	101844700	101844929	CTGATGACGCCATCCGCT	CGTCCTGGGCCTCCTTTTT	CUX1
chr7	101845002	101845226	TGCACAAGGGGTCCTGAGA	GTATGGGGACTCAGCGCT	CUX1
chr7	101845273	101845483	TCAGAGCTGAGTCTGACCG	CCCAGAGCAGATCCCTTACC	CUX1
chr7	101847627	101847836	CAGCATCTGTGGTGTCATGC	TGTGGCAGGACCCCCATTAC	CUX1
chr7	101848224	101848450	GAAACCTTTCACCTGCTCCCG	GCAACAGAAACTGGCTGCTTAC	CUX1
chr7	101870424	101870651	TCCGAAGCCTTTCTTTTAAACCC	TGGCGGAGGTCTTTGGAGT	CUX1
chr7	101870704	101870933	CCTGAGTCCCCGATGAGTT	ACCGAGGTTGTTGTCCGT	CUX1
chr7	101877307	101877517	TGGCTCTCGGTGACAATACC	GGGCAGGGAGACTTACCTT	CUX1
chr7	101882613	101882829	CGCAGCCTACATGAAGCG	AGTTGATGACGGTGCTGGT	CUX1
chr7	101891688	101891869	CCCGCCGCTTGTTGTCTT	TCGGCCTCTCCCTGAGACTT	CUX1
chr7	101916574	101916783	TGGGTTGGAGAGGCAGAACC	AGGTAGCGAGATGGGCATGG	CUX1
chr7	101917356	101917581	CTCTTCTTTGGTAGCTCATGTCAC	TGGGTCAGGCCTCTCCTTAC	CUX1
chr7	101918411	101918630	GACACCATGTGGCTTCTACCC	GGGAGAGAAGGATGTGACTCAC	CUX1
chr7	101921170	101921388	TAGACGGAGCAGCACCTGTG	ATCTCCAGAGCCCTGATCGG	CUX1
chr7	101923174	101923403	GCACCAGCCACATTCACATTGT	CTCACGAACCCGCTTGCT	CUX1
chr7	101924000	101924200	TCTGCAAGAACAGCGGGC	TGAAGAGGTGCCTGGAGACA	CUX1
chr7	101925003	101925232	TCCCTGGCCCATAATGATGG	ATGGTGAATGTGCCTCTGGC	CUX1
chr7	101925925	101926133	TCGAGAACCTTTATGTTCCAGG	ACATGAGGCAGGAACTCGG	CUX1
chr7	101926237	101926432	GGTATCCACTACCTCCTAGCCC	GTCTAAGTGATTAGATGCACTGAGC	CUX1
chr7	140453014	140453206	TAGTTGAGACCTTCAATGACTTTCTAG	GGAAAATGAGATCTACTGTTTTCCTTTACT	BRAF
chr7	148504582	148504808	CAGCTGGTGAGAAGGCAATAAAA	CCAGCGGACATCTCCTTCCT	EZH2
chr7	148506038	148506262	ACAGGAAAGTGTAACCTAATTCCC	CTTCATGCTCACTGACACCAG	EZH2
chr7	148506316	148506492	GGGGGTTAACTGACTTGTTCAC	TCACTGGGCTGTGCTTACTTTT	EZH2
chr7	148507316	148507535	CCCCATGCCTCTAAGGAGATC	TCAGGCTTGATCACCTTTATCCAAA	EZH2
chr7	148508643	148508842	ATTTCCAATCAAACCCACAGACTTACC	CAGTCCATTTTCACCCTCCTTTT	EZH2
chr7	148511039	148511239	TAACTACAAACAATCTTCCAGAAGTGA	TGAGTGAAGAACCTCCAAACCT	EZH2
chr7	148511973	148512141	TTAAATTGCTAACCAAAGACCTATTTAGTTC	TCATTGGCCTGCATGATGTTAT	EZH2
chr7	148512429	148512648	TCAGCCTCCACTTTACAGAAGA	CGCAGAAATTTGGTTTAATTTTCTTTGT	EZH2
chr7	148513660	148513880	GATTCCATAGTTCTGTTTTTGATGGC	TCATGGCTCTGTGACTGTGC	EZH2
chr7	148514297	148514492	TCTATGTTTGAAGCTCTTTTAACAACATT	ATTTCTTGACCAGTGCTTACATTTG	EZH2
chr7	148514978	148515195	ACGTGTCTTACCAGAGGAGC	CGTAGGAGGGAGCAAAGGA	EZH2
chr7	148516620	148516816	GCAGACAACATTAACGCTGACT	GAACTGGAAGAGTGAAAAAGTAAGTATTTTA	EZH2
chr7	148523520	148523711	CCAAGCTGCTTTAAAACATAATTCCAC	TTTCTTGGTTAATGTCAGATATAAAGAACTC	EZH2
chr7	148524225	148524405	CCAAAATGGTGAGTTACATACCATACAGG	AATTGGGTAGAGAAAATGAAAGATCAAAA	EZH2
chr7	148525807	148525982	TTTTGAAAGAAAGCTGTAATGGCTAC	CTCCTGTGTGTTTCTGACATTTGA	EZH2
chr7	148526769	148526959	TGCCCTATATGCTTCATAAACAAAAGT	CATTTGATACTTAGAGTAAACCTGCTTTTTAA	EZH2
chr7	148529672	148529856	GATTCACCTTGACAATAAAATTATCTATGCTT	GGTTGTCCTTTTATTCTTAAGAGTCAATTTTAT	EZH2
chr7	148543507	148543700	TCCTCCCAATAACCAAACAAATGTTCC	ATTTCTCCTTTCCTCTCCTTCATTTT	EZH2
chr7	148544223	148544407	AAAAACTTATTGAACTTAGGAGGGGA	GCTGGTTAGATTAGTGATTTTAATATGAAACCA	EZH2
chr8	15516903	15517126	CAGAAATTTACCTCTGGAAAACCAC	CGTTCTGTCAGCAATCCACTT	Copy number
chr8	25159664	25159885	CTTGTTTACAAGCACAAAGTCATGT	CACGCGGACAATCTGGCA	Copy number
chr8	55047680	55047904	ACATCCCCAAACAACTAAAAGGAC	TTAAGTTGGCCAGGCTCACAC	Copy number
chr8	65536830	65537036	GGATCACTGAACTAAAAATAATAGTTTTCTTTC	CCTTATCTTGGAGTGGTCCTGAA	Copy number
chr8	75227065	75227284	GATACTCCATTGTTCTGACCAACC	GCAAATAACAAGAGGCATGGATATGG	Copy number
chr8	86050386	86050603	TTCACAACTGGATGAGGTACTTGA	CTTGTGTTTCAAGATGACATAGAAGTTC	Copy number
chr8	95186158	95186382	GAAGGAATTCTCACTCTGGCCT	CAGCTTCCCATGATCAACAATGT	Copy number
chr8	105263798	105263979	ATTTTACAAGTTTTTCTATGTACACAGTTACAC	GGGAAGCTCTTCTTGTCAGAGG	Copy number
chr8	117864138	117864335	CCTCCCTAAATACCACTTGCTACTG	GTTTTCTCTTCATATGACCAATTGCAG	RAD21
chr8	117864790	117864992	GAACTATTCCAACAGAACAAACCG	GAAGATAGAAATCAGTGGTGACTTTTTAATTA	RAD21
chr8	117868852	117869044	AAGTATCTTTCTGGATGCCATACAAT	GCTGTTGTGGTTTGGCATTTCTTTT	RAD21
chr8	117869495	117869693	TCTGTTTATGCTGGAATAACCATCA	TGTTTAGGTGATTTTGGAATGGATGA	RAD21
chr8	124987254	124987478	GAGGGAAGCAGCATGAGGTTT	AAGACATCACCTTTTCCCATGAC	Copy number
chr8	134592194	134592408	TTCTAAGAGTAAGCCCTGAATATAGCT	GACAATCAATCTAACTGTCGTTATCAAG	Copy number
chr8	144654492	144654718	GCCTGTTTCACGCTGACCTC	GGTCAAACCTGAGGCTGAGC	Copy number
chr9	4985488	4985673	ATGTGAGTGGGAGCTGAGCC	TAGGAAGGGGGTGGAGAGACA	JAK2
chr9	4985811	4986032	CTGGTGATATTTGCTTCCATTTGTG	CTTTACTGCAGCGATAAAGGACA	JAK2
chr9	5021951	5022157	CCCAGCCCATTTGTAACTTTATTGT	GCAACATACTCCCCAGATGGA	JAK2
chr9	5022204	5022339	AGAAGAAATCTGTATTGCTGCTTCT	TAACACTTTCATTTTCTATGCATGTGAAA	JAK2
chr9	5029727	5029916	CTTTAGCTTCATTTCAAATTATAGGTGCTA	CCTTTTAGCATTAAGTGAGTTACTTTACTG	JAK2
chr9	5044372	5044538	TATAGATAGTACGTTTGTATTTGAACTATTTGG	GCAAGATATTTATCATTTAACTCATGTACAAGT	JAK2
chr9	5050672	5050856	TAATGAAACTTACGATGAGATATTTCCTTCAA	CGAATTATATAAAATCTCTACTCACACTTATGT	JAK2
chr9	5054356	5054557	CATCTTCTTTTGTAAACATTGATGATAACTTAG	TTTTGGTAAGAATGTCTTGTAGCTAGG	JAK2
chr9	5054609	5054825	TGTATTCGAGCAAAGATCCAAGAC	TGACCACTGAATTCCACCGT	JAK2
chr9	5054874	5055020	GAGGGAAACATAAAGAAAGTGAGACAC	GTAGGCAAAGAATTATATGACCTTGATAGG	JAK2
chr9	5055622	5055803	AATGTTGTCTTCTTAAGTCTTGTTTTAAAATGG	CTGAGAACTATAAAATGAAACCATTATTCAATC	JAK2
chr9	5064853	5065033	TCAATATTTAACATGGAGTTGACTTTCTAAAAG	ACTTTTAAGTCTGTATTACTCACGAAATTG	JAK2
chr9	5066619	5066799	TAGATTTGACTTTTGATTGTTTTAGATGACAC	ACTAAATAAAGTGTTACCACTAATAAGTGTG	JAK2
chr9	5069007	5069196	CCATTGTGACTATCCCTCCCTTTCTTTATA	ACTAGAAAATTATCTTACCTTTTGGCTTTG	JAK2
chr9	5069900	5070096	CAATTCATACTTTCAGTGTATTTTGAAGTG	TGAATGTAAATCAAGAAAACAGATGTTGT	JAK2
chr9	5072455	5072651	TCTTGTTCCTACTTCGTTCTCCATC	AGCACATCTTTAAACAGCATAAACTACA	JAK2
chr9	5073577	5073800	AAGGGACCAAAGCACATTGTATC	TCTGAGAAAGGCATTAGAAAGCC	JAK2
chr9	5077469	5077681	CCTAACACAGACTATTTTACATGAATTGGC	TTTTAATGCAGATATTCTGGTTCAGGA	JAK2
chr9	5078269	5078468	ATACTAAATGCTCCAGTACTTGTGG	TGCCCAAGTAAAGCTTAGTAACATT	JAK2
chr9	5080205	5080391	AAGATTGGTTTACTTGTGAATTATTTAACCC	GTTCAGAGATAGAGTAATTCTAACTTAGTCTA	JAK2
chr9	5080494	5080693	AAAAGAAGGTTGGTGTGGCAT	AGAAAGCTGGAAAATCAATAAGATCATTC	JAK2
chr9	5081707	5081895	CAGAGAATGTTATTTGCTAATTTAAGGTGATAA	CGCTCTTAAGTTTTTCCTAAATGAAATGA	JAK2
chr9	5089662	5089863	AAACTTGGTATTTCCATCCTAATGTGA	AGGTTTCAATGGGCAGCTTAC	JAK2
chr9	5090429	5090590	TCAGTATAATATGGCAGAGTAAAACATTATTTC	ACGGTTGCTTCATCTACAGCAA	JAK2
chr9	5090736	5090921	AACTAGCTGAAAGAAAAATGTTTTATCCA	CTGTGCTCTAAAATTTCATTTATCATACTGAA	JAK2
chr9	5122984	5123171	GTCCACATATCAAGTAACTGTCTTTTAAA	GCAAAATTGTACTTGTACCCCATAAATTTATAA	JAK2
chr9	5126274	5126458	TTTTCCCATTGACTGGAGGAAATTG	AATGCATGACTACCCTGGATTAAAA	JAK2
chr9	5126599	5126800	ACAAGGCATGGTTATGACATGTG	ATCTACTTTGGTCTCAGAATGAAGG	JAK2
chr10	89692774	89692979	GAGGTTATCTTTTTACCACAGTTGC	CTCTGGTCCTTACTTCCCCAT	PTEN
chr10	89717580	89717776	ACAGTTAAAGGCATTTCCTGTGA	TATTTCTCCCAATGAAAGTAAAGTACAAAC	PTEN
chr10	112343939	112344153	CATCCCATTTGCTTCTATTTTGTGT	ACAAAGCAGCTATAGAAGTTCTTACA	SMC3
chr10	112356149	112356318	AAAAGTTGTACAGACCTATTACATATGTTTTG	CCACAATATCTATCACTATGCACAAAAC	SMC3
chr10	112361749	112361949	TTCGAAAACTTGAGCAGTGCA	TGTCCTCTGTGTGTATGTTTTAACTACA	SMC3
chr10	112362928	112363122	GCTGAAAAGAAATTTGTTAAAGCACAA	GCAAAGACTTTCTAAGTTTTCTTTCACTATTTA	SMC3
chr11	533776	533992	GGGGTTCACCTGTACTGGT	GAGGCTGGCTGTGTGAACTC	HRAS
chr11	534219	534442	GCGCCAGGCTCACCTCTATA	TTTGCCCTTCAGATGGCCCT	HRAS
chr11	32413402	32413627	CCACGCACTATTCCTTCTCTCAAC	TGTTAGGGCCGAGGCTAGAC	WT1
chr11	32414138	32414335	TGGCTGACTCTCTCATTCATATTCAAC	CTTTAATGAGATCCCCTTTTCCAGT	WT1
chr11	32417756	32417963	AGTGTGAGAGCCTGGAAAAGG	AGCCTCCCTTCCTCTTACTCT	WT1
chr11	32421384	32421611	TGATGTTAAAGGAGCCTGCAGT	GTGAGCCACACTGAGCCTTT	WT1
chr11	32437881	32438108	TTTGTCCCCAGCATGTGTATGA	GCATGCTCCATTCCCCACTC	WT1
chr11	32438990	32439210	CCAACTAGGGGAAGGAGGAAA	TGGTTATGTGTTTCTAACTCTAGATGTT	WT1
chr11	32449390	32449614	CGTCTCGTGCCTCCAAGA	CGCTCAGCTGTCTTCGGTT	WT1
chr11	32449968	32450176	TCCTTTGCCTAATTTGCTGTGG	ACACTGTGCTTCTCTCCGC	WT1
chr11	108183039	108183233	AAAGTATAAGTGATTTATTCTGTTTTGTTTGCC	AGATAAATACTGTCATAAATAATAGAGCCTCTA	ATM
chr11	108236043	108236245	CACCTCACTGAAACCTTTGTGTTTT	AGGCTGAATGAAAGGGTAATTCAT	ATM
chr11	118342428	118342656	ACCTAGAAGTGGCTCTGACC	GGCTTGCTGAAACGTAGCA	KMT2A
chr11	118342871	118343101	GCCCCAGAAAGTCCGGAAA	GCACTGACAACAGGCATGAT	KMT2A
chr11	118343155	118343381	TCATTAAGACCCCTCGGCG	ACTTCAGGGGTATCGCTCC	KMT2A
chr11	118343613	118343844	GCCAGCCTCCAGTATCTCTG	AAGCCAACGTCCTCGGGA	KMT2A
chr11	118343917	118344139	AGCCCGATTGTTTTCGCC	AGCCTTCCACTTCTTGTCCT	KMT2A
chr11	118344248	118344460	TCCTCTTGCCACTAGTGCC	CCACGCTCTTGTCAGCATC	KMT2A
chr11	118344677	118344897	AAAAGCAACAGGGCGGAAG	GTCTGCCTGAGCCAACATG	KMT2A
chr11	118344940	118345081	AAGCTTCCAATGACTGACAAGAG	CCACTTAGCCTAAAACTTGCCCATA	KMT2A
chr11	118347521	118347707	GTTTTTGGATTGCCTCATATTCAGG	TCCGACTCCAAGATTGACCTT	KMT2A
chr11	118348702	118348909	AGACAAGTCATCAATTGCTGGC	AACACCCACTTACTTGCAGC	KMT2A
chr11	118350746	118350968	AGGGATTCAAAGGCTCAGATTTAATCT	GAGCATTTGGGGGAAGACCT	KMT2A
chr11	118352249	118352468	GGATGCTTAGATTACTTTCAAATCTTGG	CTGCTCTCTTTGCTGTCTTTCT	KMT2A
chr11	118352511	118352721	TGTTGTGAAGAACGTGGTGG	TGGCGGTCCTGTAGTAGGT	KMT2A
chr11	118352765	118352902	AGAAAAGAAGTTCCCAAAACCACT	CTGATTTTCTTGAACTGAAGACTTCAAA	KMT2A
chr11	118353013	118353222	AACAGTTAAATTGGAGGTATTGTTTTAATTTCC	CCTGAGAAATGGCAGAGAAACAA	KMT2A
chr11	118354849	118355039	TTTGCATTATTATCTGTTGCAAATGTGA	TGACACTCAATATACTTTATGATCACTGA	KMT2A
chr11	118355477	118355696	TTTTGGACTCATTGAAATGAAATACTCTG	GGGGTACAAAGAAGCAGGATG	KMT2A
chr11	118373522	118373741	TTGGTGTCCAAGAGCTCCTC	TGTGTTGGTCTCGATCATTCCT	KMT2A
chr11	118373788	118374010	CAGATTCTACCCAATCAGCAAACT	ACTCAGGAGTCAAAACCTCATCC	KMT2A
chr11	118374054	118374268	ATGGGCCAACGACCATGT	GGTTCTGTGGGAGATGTTGAC	KMT2A
chr11	118374314	118374503	TTTCAGCCTCTGAAAATCCAGG	CTCCATAGAGTGGGGTAAGCCC	KMT2A
chr11	118374556	118374776	TCCTATGGTGAAGAAGACATTCCAT	AGTATCACTCTCTGTCCCATCATC	KMT2A
chr11	118374821	118375031	AGTGTCACAGCCACAACAAG	TGTGGACTCTGCGGCTTGA	KMT2A
chr11	118375154	118375366	TGACTGTGGGAATATCCTGCC	GGCAACTCAAACTGTTCCTCT	KMT2A
chr11	118375427	118375648	TGTCTGTCTTGACCACCCG	TGCCATGACCTTGCTCTACT	KMT2A
chr11	118375697	118375875	ACAATCAGGATTTAACTAGGAACAGTAG	TTGGAAGAGTTTGGAGAACATAAAGTG	KMT2A
chr11	118376114	118376340	ACCAGCACTTACATTCCTTCCC	CCACATCAGAAGGGGCAATGT	KMT2A
chr11	118376795	118377022	CAGCAGAGCCTGGGGATTCA	TGAAGCAGAATCAAGATCACGC	KMT2A
chr11	118377065	118377287	GGCCCCAGGTATCCAACTT	ACTGGTCCGCAAATGGGA	KMT2A
chr11	118377328	118377473	TCTTCTGAAGCACACATTCCAG	GTCAAAACCCGGAAAACTCCCA	KMT2A
chr11	119148810	119149007	ATTTGTATAGGAAACAAGTCTTCACTTTT	AAAGTCGCTGTTTAGATCCGTAC	CBL
chr11	119149223	119149430	TCTTTTGCTTCTTCTGCAGGAA	TGCCAGTCTCCTAAACTGCC	CBL
chr12	11802953	11803104	CCGGGAGAGATGCTGGAAGA	ACCACGTAGAAGGAGGGGAGA	ETV6
chr12	11905375	11905595	CTCCCCTCTTCCTGCCCTTAT	AACCACCTCAGAGCTTGCC	ETV6
chr12	11992062	11992265	TCTCTTTCTTTCTGCCTCATGC	CACTAACTAAGAGACTTTCCAAGTTGG	ETV6
chr12	12006306	12006505	AGCTGCTGCTCCGTAGATC	CTCAGGCAAGAAAAGAGAAACCT	ETV6
chr12	12022214	12022432	AAAAATATGCACCCTTCAAATTGTTAAGC	ATAGGTGACCTGGAGCGGT	ETV6
chr12	12022471	12022684	ACGACAAATCACCGGCCT	GCATCAGCTGGATCACGC	ETV6
chr12	12022727	12022926	CCCCATCATGCACCCTCTGA	AGGTCCCCATGATGCTGGAG	ETV6
chr12	12037335	12037534	GATTCTTCTGGTTAGTGCCTCAAC	GGCACTAGTTTATGGAGCAGATATCT	ETV6
chr12	12038786	12038972	GCTGAAGAGCTTTTATTTTAATAGCTCC	CTCCCAAAAGAAGGAAAGGAGAAAA	ETV6
chr12	12043829	12044033	GCTAGAGTTCAGAGTGAAGACAGC	GTCACACTTCCAGCAATCCTG	ETV6
chr12	22811914	22812106	TCAGGAGACATGACCTTTATGATACTTA	GAGCAAAGCAATGTAAAACATAATTTCAA	ETNK1
chr12	25380168	25380356	AATGTCAGCTTATTATATTCAATTTAAACCCAC	CACTGTAATAATCCAGACTGTGTTTCT	KRAS
chr12	25398151	25398342	TCATGAAAATGGTCAGAGAAACCTT	GTGACATGTTCTAATATAGTCACATTTTCATTA	KRAS
chr12	111856508	111856673	CAGGGCTTACTTACCTTGGGTG	AGAAGTTCCTGCCCTGGAGC	SH2B3
chr12	112888111	112888324	CCTTGCCTCCCTTTCCAATG	GCAGACTTTGTGGTCACTAAAATG	PTPN11
chr12	112910635	112910856	AACATTCTTGTAGCTATCGCACAC	AGAGTGACTATTACTGAGCGGAAT	PTPN11
chr12	112926110	112926324	GCCCTATGCTTTTTGCCAACATATT	TGTCGCTTCTTGCCCACCA	PTPN11
chr12	112926787	112926993	TGCATTAAACAACTTCATCCTGGC	TGAGAATCCGCATGCCAGC	PTPN11
chr13	28592539	28592739	CACCACAGTGAGTGCAGTTG	ACATCACAGTAAATAACACTCTGGTG	FLT3
chr13	28608014	28608231	TCTTTGTTGCTGTCCTTCCAC	CTCAAATGGGAGTTTCCAAGAGAA	FLT3
chr13	28608313	28608541	CTCATTATCTGAGGAGCCGGT	ACACTCTTTTGTTGCAGGCC	FLT3
chr15	90627818	90628047	CTCCTGAGAGAAGCTGGGAAA	GCATTCACGGCCTCAGCAA	IDH2
chr15	90628112	90628340	TCCACTCTCCACCGTCTCCA	TCTTGATCTCCCTGCAACCC	IDH2
chr15	90628484	90628680	CTGGGGTAGAGGGGCATTGT	TATTGGGTTGTAGAGGGCAGCAG	IDH2
chr15	90630299	90630505	AAAATCCCTCCAGCCAGAGAA	CCTCTCCCCATAACAGACCTTT	IDH2
chr15	90630650	90630838	GGAAGGGAAGAAAGGCCACAG	AATCGCCAGGCTAGGGCA	IDH2
chr15	90631535	90631744	AGAAAGGAAAGCCACGAGACA	CTCGCCTAGCCATCCTCTT	IDH2
chr15	90631805	90632010	CAGGTCAGTGGATCCCCTCT	GTTGAAAGATGGCGGCTGC	IDH2
chr15	90633731	90633903	CTTCCACACGGGCCTCATCA	TCCCTGAGTCACTGGGGTGA	IDH2
chr15	90634658	90634886	GGGTAGACAGAGGGAGAGAAAC	CATGATGCGCTGTGTGTCC	IDH2
chr16	81938967	81939175	TGGCTCAAAGGCCTAAACTTG	ATTCTCAGAGCTCCCAGCAG	PLCG2
chr17	1563099	1563295	GCTAGAAGAACAGGAAAACGAAAGTG	TCTTAATCTCTCCATGTTTTCCTTCAG	PRPF8
chr17	7573852	7574050	CCTTTGACCATGAAGGCAGGA	AGGTACTGTGTATATACTTACTTCTCCCC	TP53
chr17	7576480	7576679	AAAAAGCAGGCTAGGCTAAGCT	GCTAACTAACTTCAGAACACCAACTTA	TP53
chr17	7576896	7577125	TCCAGTGGTTTCTTCTTTGGC	TGGGACGGAACAGCTTTGA	TP53
chr17	7577416	7577617	GGATGGGTAGTAGTATGGAAGAAATCG	CCTCATCTTGGGCCTGTGTT	TP53
chr17	7578094	7578299	GGAGGTCAAATAAGCAGCAGGAG	AGGCCTCTGATTCCTCACTGA	TP53
chr17	7578354	7578560	AACCAGCCCTGTCGTCTCTC	TCAACTCTGTCTCCTTCCTCTTC	TP53
chr17	7579315	7579536	CTCAGGGCAACTGACCGT	GCTGTCCCCGGACGATATT	TP53
chr17	29482955	29483154	AATGGCAAGTAAGTTATTTATGGTCGTT	ATTCCCCAAAACACAGTAACCC	NF1
chr17	29508670	29508842	ATATTATTATGAAGGAAGTTAGAAGTTTGTGAC	GGTTTTTATGTCACAAGTAGGCATTT	NF1
chr17	29509508	29509693	GGGATTTTGTTCCTATCTAATAATGTCATTT	GCTTCACATCTAGATATAATGGAAATAATTTTG	NF1
chr17	29528016	29528194	TTATTACATGTTAGTAAAGAAATACTGCATGG	AAGGATAACAGCATCAGTAAATATAGTTAGATA	NF1
chr17	29528371	29528569	TTGCTGTTCTTTTTGGCTTCATTT	TGAAAACCAAGAGTGCATTTCTTAAAA	NF1
chr17	29533202	29533399	AACTTAAAACTACAGTGATAAACAGAGC	GGAGGTGAGATTCAAAATTCGTGA	NF1
chr17	29552087	29552286	CTTGGTTGTCAGTGCTTCAGTA	AACAGAGCACATAAAATGATACAGAAAA	NF1
chr17	29553454	29553667	TTCCACCCTTGACTCTCAGG	TGCTGACAGAGGCAAACTCC	NF1
chr17	29554095	29554319	AAGATAAGTACCTTTCCTGTGAGGT	GGAGGGGTGTTTCTGTTGCT	NF1
chr17	29554421	29554634	TAGCTTTTGAAGTAAATCCAAGATACGT	GATCAGTTAACAGACAAAAGTCAACTTT	NF1
chr17	29555849	29556050	TTTTAAAAGAAATTTGACACTCGGCTG	AACAATGGTCTTGTGAAGGCTT	NF1
chr17	29556093	29556315	AGAGGCGAATGTCCCATGT	AGGACAACAGCCGATCCAT	NF1
chr17	29556362	29556512	GGTGTGTAACCATGAGAAAGTGG	CTTATTTCAAACAAGTCACTCTATTCATAGA	NF1
chr17	29556817	29557002	GGGGTCTGTCTTCTGGGCATT	CTCTTAAAATGTTTCTGCTACATTTCAGTA	NF1
chr17	29557755	29557967	TCTTTTATAAAGTCGTCATGTCACTTAGGT	ATAACTCTCACAGTAAAACCCACTAAT	NF1
chr17	29560021	29560233	TGCATCTGTTTGTCCACATTAGG	TCCCCGCTTACTCTAATCACTT	NF1
chr17	29562609	29562801	AAAATGGGATTGTTTGCACTAACC	CAGCACACACATACACACAAAATGA	NF1
chr17	29562891	29563086	GGCTGATTGTCTTCTTTTAAGGTAAAA	TGCAGTGTTAGTAAAACAAACAAACAA	NF1
chr17	29575943	29576136	ATGTCTGTATAAGAGTCTCTTTTAAGGAG	ATGGTAATCTCTAACTGTAAGCATACC	NF1
chr17	29588690	29588883	AGTTAAAGAAATGTGTAGTGCTAAATGTG	AGAAAGCAATCAACTATTTCAAGGTTG	NF1
chr17	29652682	29652899	AGCCTTATTTCTCAGTGTCCAA	CTACAATTTCATATGGCTTTGCATAATATG	NF1
chr17	29652949	29653170	TGGACCTTACCCATACCGG	TGGCAGCAGGTAGTTTCTGT	NF1
chr17	29653213	29653354	CCTTGGCTTTAGAAGAGGACCT	CGTGACATTTTATACACCACTATAGGG	NF1
chr17	29654513	29654741	ACCCCGTCACCACCACTTT	AGTCGGGCTGTGACAGTTC	NF1
chr17	29654786	29654932	CCCCAACACACCAAGATTCG	CAATTTACAATATTAAGGTAGAGGCTGTTT	NF1
chr17	29657311	29657498	TTTAAAACAACTTCATTTGTGTTTTCTCC	TTATCATTACTTACTAGATTTGCTAAATCCAG	NF1
chr17	29663661	29663865	ATCCTGCTTCTTTACAGGTTATTGG	ATGACCAGTCCATGTGTGGA	NF1
chr17	29663916	29664079	TCATTCACTCTCTGTGTACTTGTTC	AGCTTGATATGGAATGGAAGTAATTTATTTTCT	NF1
chr17	29667478	29667673	CTGCAGTGTGTTTTGAAAGAGACTA	AGTAATCTAGGAACCTCAAGGCAAA	NF1
chr17	29683918	29684118	AGCTGTTGAATTTTAGAAGTAACATTGAA	GTGGGGGACTCAAAAAGGGG	NF1
chr17	29684182	29684397	CAGTCTACTTTTAGGAGGCCCTTAAAT	GCACGAAGGTGAATTAAAATCAAAAGG	NF1
chr17	29685477	29685650	TTTCATTTAATTTTCCTCTAAAATGTTCCTCTG	TCATCAACCATCCTTCTCCAGATAC	NF1
chr17	58725238	58725436	CTTCCAACTAATACTTCTTGCTTTTTCT	TTCAATCACATCTCACCATCAGG	PPM1D
chr17	58733974	58734183	ATACAGGGTGAGCATGGACA	ACCTTGACTGGTGGTGTAGAA	PPM1D
chr17	58740168	58740380	GAATTCAATGTCATTCTTACCTTTATATTGTC	GGTATATGGTCCTTAGAATTCACCC	PPM1D
chr17	58740424	58740635	TGCCCTGGTTCGTAGCAA	TTGGCCAGGAGTTGACATCT	PPM1D
chr17	58740697	58740905	AAGAACCCCTCCAACAAACTT	TCCCAGATGCATTTCAGCAAA	PPM1D
chr17	74732885	74733040	TTTCACGACAAGCGCGACG	TCAGCCCCGTTTACCTGC	SRSF2
chr17	74733030	74733240	CCCGTCCATGGCATCCAT	GCCGCCACTCAGAGCTAT	SRSF2
chr18	42529726	42529951	AATTAAAGGTGGCTGTTCATTTCGG	CAGTCCATGTGGTTCTGGC	SETBP1
chr18	42529991	42530222	TCCACCAACTCTGACAGCG	TGAAGCCCGTTGCACTCA	SETBP1
chr18	42530307	42530520	ACCTACGGTGGGCAGCAA	CCAGAGAGGGTGCCTTGAT	SETBP1
chr18	42530587	42530777	AAAAGACAGTCCATTAAAGCGGTG	CGGCTTAGACACACCTCCT	SETBP1
chr18	42530833	42531058	CATGACACCTCCAACGTGC	TTGGTCGTCCCCGCTTCT	SETBP1
chr18	42531163	42531376	AGCCGAGAGTTTCCTGGC	TCTGGGGGAGCTTTTGCCT	SETBP1
chr18	42531429	42531652	GCAGCAGCCATTGAAAGCAA	TTGCCATTGGACCCACCTA	SETBP1
chr18	42531816	42532035	CACCCAGACTGATGGCCAA	GCCATGCCGGTTCTTTGT	SETBP1
chr18	42532155	42532382	CCTGCAAAACCGCGATGA	GCACCTTTGTCATGGTGTCA	SETBP1
chr18	42532553	42532773	ACACGCTTGGAGCAGCTT	TCCGGTCTTCCTTGTGCTT	SETBP1
chr18	42532813	42532990	TCCTAGGGACCCATGACAAC	GTGACAGTGTAGACAGGGTGT	SETBP1
chr18	42533030	42533248	TTTCCGACGCCCAGCATT	GCGGTTCATCTTGAAGGCTT	SETBP1
chr18	42533296	42533438	GGAGAGAAGTTCTTATGACTCCTCC	AAATGTGCAGCAAACTCAAATGTGC	SETBP1
chr19	13054523	13054716	CTGAGGTGTGTGCTCTGCCT	AGGCCTCTCTACAGCTCGT	CALR
chr19	17947819	17948028	ATAAAGGGTAATGAACACGGCTCC	ATCTTCTCTCCCTTCCCACCTT	JAK3
chr19	33792270	33792482	CAGTTGCCCATGGCCTTGA	GCCAAGAAGTCGGTGGACA	CEBPA
chr19	33792273	33792484	TTGCCCATGGCCTTGACCA	AGGCCAAGAAGTCGGTGGA	CEBPA
chr19	33792678	33792835	TGCAGGTGCATGGTGGTCT	GCCGCTGGTGATCAAGCA	CEBPA
chr19	33792894	33793067	GCTCGTACAGGGGCTCCA	CCGACCTGTTCCAGCACA	CEBPA
chr19	33793110	33793328	ACTCGTCGTTGAAGGCGG	CCATGCCGGGAGAACTCTA	CEBPA
chr20	1895876	1896106	GGCCCATCCAGTGGTTCAGA	AAAGGAGGCCCACGCTGTA	Copy number
chr20	11903529	11903753	AGCTCTCAAGTCTGAGGGATTC	TCATTGAGAGTTAATACCCCGGA	Copy number
chr20	17595951	17596141	CCGGGTAGTGACAAGGGGAA	GGCATGTCGGTTACAAGAAGAA	Copy number
chr20	25260743	25260969	GCTGCGTGTCAGGCTTTCA	CAAACATGGACACGGGCCAG	Copy number
chr20	31019279	31019492	CTCTTCCTCCTGCCTGAAGTA	GCCGTCCGAGATGACCAA	ASXL1
chr20	31021012	31021206	ATTTTGTTCTGAGATATCTGTGTTTCTG	CTTAAAATGCCCATCTCGCTGT	ASXL1
chr20	31021247	31021478	AAACGCTCTCGGCCAGAT	CGTGCCAAGTTGTCTGGCT	ASXL1
chr20	31021518	31021727	TGCCTCTGCATCTCCAGACA	GCAGCCAGGAATCAAACAGT	ASXL1
chr20	31022077	31022303	CAGAATCTTCTCTGAATGGTGTGT	ACTCCGTGGTGGGGATGAT	ASXL1
chr20	31022376	31022594	CGCAGACATTAAAGCCCGT	AGGCGGCAGTAGTTGTGT	ASXL1
chr20	31022649	31022878	CATACCCAGGCCGGAACT	AGTGGTGCCAGACTCACAT	ASXL1
chr20	31023010	31023229	GGAACTGGCCAAGCTCTTG	TGGGCTGTTTCACTACCTCA	ASXL1
chr20	31023293	31023504	CATCTGTTGAGCCCCAGGT	GAGGCTGTATCCGTGGACT	ASXL1
chr20	31023549	31023773	TGAAGGTCACCTCACGGAG	ACACGGCTCTTGGCTGGTA	ASXL1
chr20	31023862	31024074	CAGTTGCTGCAGGGTAGCT	GCCTCAATCCTGGCAAGAC	ASXL1
chr20	31024122	31024352	TCCTGGAGCACCCCAAAAG	TGCTCTGGACCAAAGGAGAT	ASXL1
chr20	31024459	31024680	AATGTGGCTGCAACCCTTC	AGTTCCAGGGGACTATGCC	ASXL1
chr20	31024720	31024949	GTGGGTCACTTGGAAGGGA	GTGGCTCGCACCAAAGTT	ASXL1
chr20	31024989	31025151	AGTGCATCACTTTCCTTGCAA	CACACTAAATATACAATGTTTCCCATGG	ASXL1
chr20	57484405	57484630	TCCATTGACCTCAATTTTGTTTCAG	CCCACAGCATCCTACCGTT	GNAS
chr21	36164671	36164882	GCCGTAGTACAGGTGGTAGG	CGACCTGACAGCGTTCAG	RUNX1
chr21	36171581	36171769	CAGCTCAGCTGCAAAGAATGT	CCCACTTTACATATAATTGACCTTTCTGA	RUNX1
chr21	36193784	36194003	GTCCCATGTGTTAGGAACTATTATTGT	CTTTCTCCCTGGTCACACATG	RUNX1
chr21	36206702	36206897	GCAGTGGGCTCCATCTGGTA	TCCCTGCTCCCCACAATAGG	RUNX1
chr21	36231686	36231890	GGGGAAAGGTTGAACCCAAG	CCAACCTCATTCTGTTTTGTTCTCT	RUNX1
chr21	36252817	36253020	GAAATGTGGGTTTGTTGCCATG	TGATGTCTGCATTTGTCCTTTGAC	RUNX1
chr21	36259163	36259395	AAAGCGATGGGCAGGGTCT	TGTGATGCGTATCCCCGT	RUNX1
chr21	36265085	36265288	TTACAATATGGAGAACTGCTTTTAAGTATATTG	GGGGAAAGTTAATTTTTAAACTTGCATTACT	RUNX1
chr21	36420989	36421205	ATCTGATTAGTAAGTAATCCAATAGACTTGT	TCAGAAGAGGGTGCATTTTCAG	RUNX1
chr21	36421462	36421633	GCTGTGGGTTGGTGATGCT	TGAGATGGGCTGTGGAAAGGG	RUNX1
chr21	44514707	44514910	GGGTTGGAAGGAGACATTTACTACC	GGATGGCAAGCACTTCTGTTT	U2AF1L5
chr21	44515461	44515658	TTGGCCCCGGCACACTAA	TGTATAACGAGTCTTAAACCACTGTG	U2AF1L5
chr21	44515718	44515863	TTACAAAGTGTCATTAGATATAACTCATGTATG	TAACATGTTCTAACCAGCAAGATTTCTG	U2AF1L5
chr21	44520441	44520659	CATGGGGTCAGTGGGACGAA	CGGTTAAGTGTTTACCTTTAATTTTCCAT	U2AF1L5
chr21	44521338	44521560	AAGTATCAAGTTCTTGCTGTGTGC	CAGCCAGTAGAATTCCCCTTTTT	U2AF1L5
chr21	44524317	44524524	AATAAAAGAACACACTTATGAACACAAATGG	CCCAGCAAAATAATCAGCTCTCAT	U2AF1L5
chrX	15808472	15808696	ATTTATTTGAGCAGGGTTCTGGAAG	ATCCTCCATGCCCACGATCG	ZRSR2
chrX	15808950	15809146	TAATTAAAATACAGGAAGCAAGGTTTCTC	CAATTTCACAACACAGAAAACAGAATAAAG	ZRSR2
chrX	15817956	15818115	TTTTTCCTGAATTTTTGACCAAGGAT	CTGGTTAGTAAAGGTTGATAATATTCCAATAAA	ZRSR2
chrX	15821733	15821929	TGATATTTGAATCAGTCCCAAAATGTG	TCAGTTTGTTCACTAGTTACGTGATT	ZRSR2
chrX	15822110	15822330	AAAAGAGTTGCCTATCTTGAACTTAAAAA	TCACACAGCACATCCCATGA	ZRSR2
chrX	15826198	15826404	AAAAGAGAAAAGTCTCAGCTATATATCCT	AATTGGTCTCAAATTATCAATGTAAGGTT	ZRSR2
chrX	15827283	15827451	TTAATATACTTTGAAACATTTCGTCTTTCATGG	AATCACTTCATTCTGACATGATAAAACAA	ZRSR2
chrX	15833815	15834025	ACGCAGATGTTCACGTAAACA	AAACCAGTCCCCTCCTCCAC	ZRSR2
chrX	15836554	15836775	CGCTGCCATGTGCCAAGTA	TCAGGAAGACATCCACAAGCA	ZRSR2
chrX	15838275	15838461	TTAATAACGGGGTTAATTAATAGTAGAGCT	TATATAGCAGTGGAACAATTGAGGAAAA	ZRSR2
chrX	15840723	15840931	CCAAATTATGACATCAATTTATGTAAGCCC	GTAGATGTCTCTATTAGCTTCCCAGA	ZRSR2
chrX	15840978	15841188	TTGTCTCCAGATCGGACTGG	TGCTGCGGTCCCTATTTCT	ZRSR2
chrX	15841292	15841442	AGCCGGAGCCAAAGTTCCT	GCCAGACTTGCGAACCCATC	ZRSR2
chrX	39911358	39911582	TGTACATGGTGGGTCCAGC	CCCGCATATTTCGCTGCA	BCOR
chrX	39911636	39911774	CAATTTCTTAAGGACATCCGAAAGC	AGAGAGTAGGTATGGTGAGAAATGAG	BCOR
chrX	39913101	39913305	CTCCTGTCACCTCAAGAGCA	ACTGATTCCTTCCTCTCTTATTTGC	BCOR
chrX	39913402	39913607	AGTTTAAATAACAAGATTCTTTCCCAAGTG	TGTTCTCAGCAGTAGATTTTATCTTGTTTT	BCOR
chrX	39914580	39914776	TTCCAATCATCTATTGTATCGAGTTATCA	CATGAGCATAATTCTATTGCGCCT	BCOR
chrX	39916375	39916584	TAGGGAAGCTTGGTCTCAGC	TGATGGCATTCTTCCCTCCC	BCOR
chrX	39921168	39921388	CAGCCTACCTGCCTGAACAC	CCAGGCTTGGCTATGAGGTG	BCOR
chrX	39921440	39921652	AAGGGTCTCGCCAGCGTT	TGTGCGCTGCTTGGTTTTA	BCOR
chrX	39922022	39922245	CCATCGGCATTCTCCACGT	GCAAAAAGCAGGCTCAGCC	BCOR
chrX	39922285	39922434	GCCTGCACTGGTGGATGAA	AAAACTGAAGCCGCTCCAGTG	BCOR
chrX	39922849	39923068	GGTGAACACTCAAGGGGTG	CAACGCCACTTGCTGCAC	BCOR
chrX	39923114	39923252	TTTTAGGATGGAGCCCTGTTAATTC	ATTAGTGATGCGTAAGACAGTTTGTT	BCOR
chrX	39923611	39923838	AGAGACTCGTCGGCGTTT	CCCCAGGCGAGTATAGTGTT	BCOR
chrX	39930204	39930410	GGACCTGAGGCCAACACAAG	CATCTCCGTTCTCTTTCTAGCG	BCOR
chrX	39930735	39930953	GTAAATAAAACAAAACGAAAACACAACGC	TGATCCATTGAGTGCCCATTTT	BCOR
chrX	39931378	39931599	TAATTAAAACATCGGTTATCAGCAATTGA	GCAACGGGCATTGCAGGT	BCOR
chrX	39931640	39931861	CGGCTGAGCTGACTGGAAT	GCGATGGCCCTGCTGTAA	BCOR
chrX	39932020	39932243	TGGAAGTCACTGATGCGC	CCCCACCGACAAGAACCTA	BCOR
chrX	39932355	39932587	ACGGGCTCTCTCATGGGA	GGCATTGCTGTAAGTCCCC	BCOR
chrX	39932715	39932937	TGGAAGGCCGTTCTCGTT	CGGCACCGATGCTGTCAT	BCOR
chrX	39932980	39933203	CGCGGGCATGATGAACTC	AAAGATGGCTCCCACGGTC	BCOR
chrX	39933245	39933422	TTCATGTGGTCAGCTTTGGAAG	CCAGGCTCTCCAATGGCAAG	BCOR
chrX	39933464	39933678	CGGGGAACTCGCTGCTAA	CCCACGCCTATCCTCACAT	BCOR
chrX	39933745	39933970	CATCTTCCACGGGAGGCTT	ACCCTTTCCTCGACTCGC	BCOR
chrX	39934018	39934249	CGTGGCACCCTCCATGTAA	GGCCTTGGGTTTTCTTCGG	BCOR
chrX	39934288	39934443	ACCTAGAGTGCTTGTGGCA	CCCAGTAACACCCATGTTGTTC	BCOR
chrX	39935571	39935795	GCCTTGTCCTCTCGCAGA	ATGCTTTCATGAAGTTGGTGTATCT	BCOR
chrX	39936969	39937190	GGTTGCCTGTTAAAACTGTAAATCAAGA	AAGCAAAGCTGCCATCCCAG	BCOR
chrX	39956465	39956657	GAAAGGTGTTCCGGGCACT	GGGGACCGCAAACTTTGC	BCOR
chrX	40036289	40036506	ACCAGCTCCGTCTTCCACT	AGACAAGGCTGCATGTGCG	BCOR
chrX	40036546	40036688	AGTGTGACCCGATTTCCAGG	CTCAGTTTCTCACTCTGTAAAGTTGGA	BCOR
chrX	48644968	48645147	GAGGAAGGGAGCCTCAAAGG	CTGGCTGACACTTTGGGGAC	GATA1
chrX	48649486	48649697	TCTGTGTCTGAGGACCCCTT	TCAGCGTCCCTGTAGTAGG	GATA1
chrX	48649739	48649898	CCTACAGACACTCCCCAGGT	GGTTGAGGAGCATTGGAATTCC	GATA1
chrX	48650064	48650293	TGGTCAGAGGTTATTGCAGAGG	GCATATGGTGAGCCCCCT	GATA1
chrX	48650364	48650585	TGCCTCAACTGTGTGTCCC	CACGAAGCTTGGGAGAGGA	GATA1
chrX	48650685	48650885	GGAGGGGTGGCCCAAAGTAA	TGTGTATAAGGTGAAGCAGGTCT	GATA1
chrX	48651519	48651727	TCCTCCTGACATCCCCTGTGA	GACAGGGAAAGCAGAGGGGT	GATA1
chrX	48652220	48652449	GAACCGGCCACTGACCAT	ATGAGGTGGCTAACAGGCC	GATA1
chrX	48652490	48652664	CCTTTCCCTGGACCCCTACT	CTTTGAAGGTTCAAGCCAGGG	GATA1
chrX	53423337	53423544	GGGCTAGGTGAGACCCAAATC	ATTGTCCTGTTCCCACTGCTG	SMC1A
chrX	53426490	53426668	TTTCCTCCCAGTTATTAGTCTGTCT	GATGAGATTATGAGTGATTCTCCCC	SMC1A
chrX	53432400	53432604	CAGTACTGAGCCTGTCCAGCT	GACTGAGCTTCTCCCCACAG	SMC1A
chrX	123164791	123164985	AACTCTCAAGGATAGTGATATAACTTAACC	ACAAATGAACTGGGAAGAACAACA	STAG2
chrX	123171346	123171490	GACTTAATTGATTTTGAGAAAATTAGAAGAAGC	GTGACTATTTGAGAGCTGCTGATTTCA	STAG2
chrX	123176299	123176505	TAGAGTATCATGGTAAAGATTATTAGATGATGG	CATGCATAAGTTATCAAAACACTTAAGGT	STAG2
chrX	123178998	123179208	CATGCATTCTAAATGAAATTGCTGTTT	ATACCGACCTGCCAGGGT	STAG2
chrX	123181180	123181368	TGTAAATTTTTGTGTCTGTTAGATTAGTTTCAC	TTGGTCACACAATAGCCTAAATATTCAA	STAG2
chrX	123197718	123197912	GCATTTGGATGCCTTATTGCG	GCTCAACTGACAAAATACTTGTAATAGTT	STAG2
chrX	123204971	123205168	AGTGAGAAACCTTGGATTATAGCATG	AAAAGATGGCAATAAAATTACCTGCA	STAG2
chrX	123217217	123217408	GTGAGTGAAATTTCCTAAGTTATTGACTTT	AATGAAATTAAATAGGACATTTCCAGCA	STAG2
chrX	123220385	123220597	TCTGTATCAAAGCTAACAGTTTCGA	TGAAAGCTGCATGCCCTCA	STAG2
chrX	133511590	133511785	TAAAATAAAATTAACATTGTCGCCCTTCT	CTGTTGCTGCCGGTATACTTAC	PHF6
chrX	133527535	133527713	ATATTATTTTGTCGTTTTGCTGTAGATGT	TGGGAAAAATTTTTACAAAAGCCCAAA	PHF6
chrX	133527772	133527984	TTTCAAAGCATTTCATCATCATCATAAAGGG	GCTGAAACGTGGCTAAATGATGT	PHF6
chrX	133547494	133547697	GAACTAATACTTATTTTGAGATTGGTCCAT	GCAACAAAAGTAAGAATCCAACAGTTTT	PHF6
chrX	133547801	133547996	TTGAAATGTTAAGTAAGCTTGAAATACCGA	TGGGCTTAAAAGAACCATGCTTAC	PHF6
chrX	133549078	133549300	GCACAGTCCAGCTCACAAC	AGTTTCAGTAACATCAGCATCCTT	PHF6
chrX	133551170	133551341	AAATAGCTGCTGTTTTCTTGAAATACGG	CATGTTTAGGGAAATAGACAACTGTTG	PHF6
chrX	133559208	133559400	ATCAGCAGTGACAAAGCATTTTGAG	CATTACTTCAACATGTATATATCAGTGTGTAT	PHF6
