# Supplementary material for: Single-cell Multiomics Analysis of Myelodysplastic Syndromes and Clinical Response to Hypomethylating Therapy
Source: Cancer Res Commun. 2024 Feb 12;4(2):365–77. doi: 10.1158/2767-9764.CRC-23-0389 (PMC10860538; doi:10.1158/2767-9764.CRC-23-0389)
Supplement: Table S3 — Antibodies used for single cell surface protein sequencing [file crc-23-0389-s14.xlsx]

## Sheet: Table S3
Supplementary Table S3. Antibodies used for single cell surface protein sequencing (TotalSeq™-D Human Heme Oncology Cocktail v1.0: 42 primary antibodies and 3 isotype control antibodies). The clone, isotype, barcode sequence, Ensembl ID and gene name are detailed for each antibody.
Antibody ID	Specificity	Clone	Isotype	Barcode sequence	Ensembl ID	Gene Name
D0062	CD10	HI10a	IgG1	CAGCCATTCATTAGG	ENSG00000196549	MME
D0061	CD117	104D2	IgG1	AGACTAATAGCTGAC	ENSG00000157404	KIT
D0161	CD11b	ICRF44	IgG1	GACAAGTGATCTGCA	ENSG00000169896	ITGAM
D0053	CD11c	S-HCL-3	IgG2b	TACGCCTATAACTTG	ENSG00000140678	ITGAX
D0064	CD123	6H6	IgG1	CTTCACTCTGTCAGG	ENSG00000185291	IL3RA
D0364	CD13	WM15	IgG1	TTTCAACGCCCTTTC	ENSG00000166825	ANPEP
D0055	CD138	MI15	IgG1	ACTCTTTCGTTTACG	ENSG00000115884	SDC1
D0081	CD14	M5E2	IgG2a	TCTCAGACCTCCGTA	ENSG00000170458	CD14
D0163	CD141	M80	IgG1	GGATAACCGCGCTTT	ENSG00000178726	THBD
D0083	CD16	3G8	IgG1	AAGTTCACTCTTTGC	ENSG00000203747	FCGR3A
D0358	CD163	GHI/61	IgG1	GCTTCTCCTTCCTTA	ENSG00000177575	CD163
D0050	CD19	HIB19	IgG1	CTGGGCAATTACTCG	ENSG00000177455	CD19
D0160	CD1c	L161	IgG1	GAGCTACTTCACTCG	ENSG00000158481	CD1C
D0367	CD2	TS1/8	IgG1	TACGATTTGTCAGGG	ENSG00000116824	CD2
D0393	CD22	S-HCL-1	IgG2b	GGGTTGTTGTCTTTG	ENSG00000012124	CD22
D0085	CD25	BC96	IgG1	TTTGTCCTGTACGCC	ENSG00000134460	IL2RA
D0034	CD3	UCHT1	IgG1	CTCATTGTAACTCCT	ENSG00000167286	CD3D
D0028	CD30	BY88	IgG1	TCAGGGTGTGCTGTA	ENSG00000120949	TNFRSF8
D0370	CD303	201A	IgG2a	GAGATGTCCGAATTT	ENSG00000198178	CLEC4C
D0406	CD304	12C2	IgG2a	GGACTAAGTTTCGTT	ENSG00000099250	NRP1
D0052	CD33	P67.6	IgG1	TAACTCAGGGCCTAT	ENSG00000105383	CD33
D0054	CD34	581	IgG1	GCAGAAATCTCCCTT	ENSG00000174059	CD334
D0389	CD38	HIT2	IgG1	TGTACCCGCTTGTGA	ENSG00000004468	CD38
D0072	CD4	RPA-T4	IgG1	TGTTCCCGCTCAACT	ENSG00000010610	CD4
D0073	CD44	IM7	IgG2b	TGGCTTCAGGTCCTA	ENSG00000026508	CD44
D0048	CD45	2D1	IgG1	TCCCTTGCGATTTAC	ENSG00000081237	PTPRC
D0063	CD45RA	HI100	IgG2b	TCAATCCTTCCGCTT	ENSG00000081237	PTPRC
D0087	CD45RO	UCHL1	IgG2a	CTCCGAATCATGTTG	ENSG00000081237	PTPRC
D0576	CD49d	9F10	IgG1	CCATTCAACTTCCGG	ENSG00000115232	ITGA4
D0138	CD5	UCHT2	IgG1	CATTAACGGGATGCC	ENSG00000110448	CD5
D0047	CD56	5.1H11	IgG1	TCCTTTCCTGATAGG	ENSG00000149294	NCAM1
D0147	CD62L	DREG-56	IgG1	GTCCCTGCAACTTGA	ENSG00000188404	SELL
D0218	CD62P	AK4	IgG1	CCTTCCGTATCCCTT	ENSG00000174175	SELP
D0162	CD64	10.1	IgG1	AAGTATGCCCTACGA	ENSG00000150337	FCGR1A
D0146	CD69	FN50	IgG1	GTCTCTTGGCTTAAA	ENSG00000110848	CD69
D0066	CD7	CD7-6B7	IgG2a	TGGATTCCCGGACTT	ENSG00000173762	CD7
D0394	CD71	CY1G4	IgG2a	CCGTGTTCCTCATTA	ENSG00000072274	TFRC
D0046	CD8	SK1	IgG1	GCGCAACTTGATGAT	ENSG00000153563	CD8A
D0359	CD83	HB15e	IgG1	CCACTCATTTCCGGT	ENSG00000112149	CD83
D0060	CD90	5e10	IgG1	GCATTGTACGATTCA	ENSG00000154096	THY1
D0352	FcεRIα	AER-37 (CRA-1)	IgG2b	CTCGTTTCCGTATCG	ENSG00000179639	FCER1A
D0159	HLA-DR	L243	IgG2a	AATAGCGAGCAAGTA	ENSG00000204287	HLA-DRA
D0090	Mouse IgG1, κ	MOPC-21	IgG1	GCCGGACGACATTAA	-	-
D0091	Mouse IgG2a, κ	MOPC-173	IgG2a	CTCCTACCTAAACTG	-	-
D0092	Mouse IgG2b, κ	MPC-11	IgG2b	ATATGTATCACGCGA	-	-

## Sheet: Reference Sheet
DNA_ID	Description	Clone	Barcode	Ensembl ID	Gene Name
A0162	anti-human CD64	10.1	AAGTATGCCCTACGA	ENSG00000150337	FCGR1A
A0020	anti-human CD270 (HVEM, TR2)	122	TGATAGAAACAGACC	ENSG00000157873	TNFRSF14
A0830	anti-human CD319 (CRACC)	162.1	AGTATGCCATGTCTT	ENSG00000026751	SLAMF7
A0101	anti-human CD335 (NKp46)	9E2	ACAATTTGAACAGCG	ENSG00000189430	NCR1
A0368	anti-human CD226 (DNAM-1)	11A8	TCTCAGTGTTTGTGG	ENSG00000150637	CD226
A0215	anti-human CD268 (BAFF-R)	11C1	CGAAGTCGATCCGTA	ENSG00000159958	TNFRSF13C
A0152	anti-human CD223 (LAG-3)	11C3C65	CATTTGTCTGCCGGT	ENSG00000089692	LAG3
A0406	anti-human CD304 (Neuropilin-1)	12C2	GGACTAAGTTTCGTT	ENSG00000099250	NRP1
A0408	anti-human CD172a (SIRPα)	15-414	CGTGTTTAACTTGAG	ENSG00000198053	SIRPA
A0591	anti-human LOX-1	15C4	ACCCTTTACCGAATA	ENSG00000173391	OLR1
A0247	anti-human CD267 (TACI)	1A1	AGTGATGGAGCGAAC	ENSG00000240505	TNFRSF13B
A0931	anti-human CD131	1C1	CTGCATGAGACCAAA	ENSG00000100368	CSF2RB
A0165	Hu CD314 (NKG2D)	1D11	CGTGTTTGTTCCTCA	ENSG00000213809	KLRK1
A0370	anti-human CD303 (BDCA-2)	201A	GAGATGTCCGAATTT	ENSG00000198178	CLEC4C
A0032	anti-human CD154	24-31	GCTAGATAGATGCAA	ENSG00000102245	CD40LG
A0007	anti-human CD274 (B7-H1, PD-L1)	29E.2A3	GTTGTCCGACAATAC	ENSG00000120217	CD274
A0100	anti-human CD20	2H7	TTCTGGGTCCCTAGA	ENSG00000156738	MS4A1
A0845	anti-human CD99	3B2/TA8	ACCCGTCCCTAAGAA	ENSG00000002586	CD99
A0581	anti-human TCR Vα7.2	3C10	TACGAGCAGTATTCA
A0419	anti-human CD72	3F3	CAGTCGTGGTAGATA	ENSG00000137101	CD72
A0083	anti-human CD16	3G8	AAGTTCACTCTTTGC	ENSG00000203747	FCGR3A
A0355	anti-human CD137 (4-1BB)	4B4-1	CAGTAAGTTCGGGAC	ENSG00000049249	TNFRSF9
A0940	anti-human CD116	4H1	ATGGACAGTTCGTGT	ENSG00000198223	CSF2RA
A0047	anti-human CD56 (NCAM)	5.1H11	TCCTTTCCTGATAGG	ENSG00000149294	NCAM1
A0861	anti-human CD151 (PETA-3)	50-6	CTTACCTAGTCATTC	ENSG00000177697	CD151
A0853	anti-human CLEC12A	50C1	CATTAGAGTCTGCCA	ENSG00000172322	CLEC12A
A0407	anti-human CD36	5-271	TTCTTTGCCTTGCCA	ENSG00000135218	CD36
A0373	anti-human CD81 (TAPA-1)	5A6	GTATCCTTCCTTGGC	ENSG00000110651	CD81
A0031	anti-human CD40	5C3	CTCAGATGGAGTATG	ENSG00000101017	CD40
A0923	anti-human NKp80	5D12	TATAGTTCCTCTGTG	ENSG00000150045	KLRF1
A0902	anti-human CD328 (Siglec-7)	6-434	CTTAGCATTTCACTG	ENSG00000168995	SIGLEC7
A0064	anti-human CD123	6H6	CTTCACTCTGTCAGG	ENSG00000185291	IL3RA
A0206	anti-human CD169 (Sialoadhesin, Siglec-1)	7-239	TACTCAGCGTGTTTG	ENSG00000088827	SIGLEC1
A0398	anti-human CD115 (CSF-1R)	9-4D2-1E4	AATCACGGTCCTTGT	ENSG00000182578	CSF1R
A0172	anti-human CD275 (B7-H2, B7-RP1, ICOSL)	9F.8A4	GTTAGTGTTAGCTTG	ENSG00000160223	ICOSLG
A0576	anti-human CD49d	9F10	CCATTCAACTTCCGG	ENSG00000115232	ITGA4
A0390	anti-human CD127 (IL-7Rα)	A019D5	GTGTGTTGTCCTATG	ENSG00000168685	IL7R
A0176	anti-human CD39	A1	TTACCTGGTATCCGT	ENSG00000138185	ENTPD1
A0870	anti-human CD150 (SLAM)	A12 (7D4)	GTCATTGTATGTCTG	ENSG00000117090	SLAMF1
A0089	anti-human TIGIT (VSTM3)	A15153G	TTGCTTACCGCCAGA	ENSG00000181847	TIGIT
A0577	anti-human CD73 (Ecto-5'-nucleotidase)	AD2	CAGTTCCTCAGTTCG	ENSG00000135318	NT5E
A0352	anti-human FcεRIα	AER-37 (CRA-1)	CTCGTTTCCGTATCG	ENSG00000179639	FCER1A
A0218	anti-human CD62P (P-Selectin)	AK4	CCTTCCGTATCCCTT	ENSG00000174175	SELP
A0920	anti-human CD82	ASL-24	TCCCACTTCCGCTTT	ENSG00000085117	CD82
A0866	anti-human CLEC1B (CLEC2)	AYP1	TGCCAGTATCACGTA	ENSG00000165682	CLEC1B
A0582	anti-human TCR Vδ2	B6	TCAGTCAGATGGTAT
A0396	anti-human CD26	BA5b	GGTGGCTAGATAATG	ENSG00000197635	DPP4
A0944	anti-human CD101 (BB27)	BB27	CTACTTCCCTGTCAA	ENSG00000134256	CD101
A0085	anti-human CD25	BC96	TTTGTCCTGTACGCC	ENSG00000134460	IL2RA
A0158	anti-human CD134 (OX40)	Ber-ACT35 (ACT35)	AACCCACCGTTGTTA	ENSG00000186827	TNFRSF4
A0145	Hu CD103 (Integrin αE)	Ber-ACT8	GACCTCATTGTGAAT	ENSG00000083457	ITGAE
A0029	anti-human CD48	BJ40	CTACGACGTAGAAGA	ENSG00000117091	CD48
A0151	anti-human CD152 (CTLA-4)	BNI3	ATGGTTCACGTAATC	ENSG00000163599	CTLA4
A0181	anti-human CD21	Bu32	AACCTAGTAGTTCGG	ENSG00000117322	CR2
A0189	anti-human CD244 (2B4)	C1.7	TCGCTTGGATGGTAG	ENSG00000122223	CD244
A0171	anti-human/mouse/rat CD278 (ICOS)	C398.4A	CGCGCACCCATTAAA	ENSG00000163600	ICOS
A0187	anti-human CD79b (Igβ)	CB3-1	ATTCTTCAACCGAAG	ENSG00000007312	CD79B
A0026	anti-human CD47	CC2C6	GCATTCTGTCACCTA	ENSG00000196776	CD47
A0386	anti-human CD28	CD28.2	TGAGAACGACCCTAA	ENSG00000178562	CD28
A0357	anti-human CD43	CD43-10G7	GATTAACCAGCTCAT	ENSG00000197471	SPN
A0066	anti-human CD7	CD7-6B7	TGGATTCCCGGACTT	ENSG00000173762	CD7
A0872	anti-human CD84	CD84.1.21	CTCCCTAGTTCCTTT	ENSG00000066294	CD84
A0912	anti-human GPR56	CG4	GCCTAGTTTCCGTTT	ENSG00000205336	ADGRG1
A0394	anti-human CD71	CY1G4	CCGTGTTCCTCATTA	ENSG00000072274	TFRC
A0147	anti-human CD62L	DREG-56	GTCCCTGCAACTTGA	ENSG00000188404	SELL
A0156	anti-human CD95 (Fas)	DX2	CCAGCTCATTAGAGC	ENSG00000026103	FAS
A0867	anti-human CD94	DX22	CTTTCCGGTCCTACA	ENSG00000134539	KLRD1
A0599	anti-human CD158e1 (KIR3DL1, NKB1)	DX9	GGACGCTTTCCTTGA	ENSG00000167633	KIR3DL1
A0167	anti-human CD35	E11	ACTTCCGTCGATCTT	ENSG00000203710	CR1
A0897	anti-human CD23	EBVCS-5	TCTGTATAACCGTCT	ENSG00000104921	FCER2
A0088	anti-human CD279 (PD-1)	EH12.2H7	ACAGCGCCGTATTTA	ENSG00000188389	PDCD1
A0214	anti-human/mouse integrin β7	FIB504	TCCTTGGATGTACCG	ENSG00000139626	ITGB7
A0146	anti-human CD69	FN50	GTCTCTTGGCTTAAA	ENSG00000110848	CD69
A0142	anti-human CD32	FUN-2	GCTTCCGAATTACCG	ENSG00000143226	FCGR2A
A0237	Rat IgG1, λ Isotype Ctrl	G0114F7	GGGAGCGATTCAACT
A0140	anti-human CD183 (CXCR3)	G025H7	GCGATGGTAGATTAT	ENSG00000186810	CXCR3
A0143	anti-human CD196 (CCR6)	G034E3	GATCCCTTTGTCACT	ENSG00000112486	CCR6
A0358	anti-human CD163	GHI/61	GCTTCTCCTTCCTTA	ENSG00000177575	CD163
A0896	anti-human CD85j (ILT2)	GHI/75	CCTTGTGAGGCTATG	ENSG00000104972	LILRB1
A0219	anti-human CD119 (IFN-γ R α chain)	GIR-208	TGTGTATTCCCTTGT	ENSG00000027697	IFNGR1
A0070	anti-human/mouse CD49f	GoH3	TTCCGAGGATGATCT	ENSG00000091409	ITGA6
A0155	anti-human CD107a (LAMP-1)	H4A3	CAGCCCACTGCAATA	ENSG00000185896	LAMP1
A0404	anti-human CD63	H5C6	GAGATGTCTGCAACT	ENSG00000135404	CD63
A0217	anti-human CD54	HA58	CTGATAGACTTGAGT	ENSG00000090339	ICAM1
A0359	anti-human CD83	HB15e	CCACTCATTTCCGGT	ENSG00000112149	CD83
A0063	anti-human CD45RA	HI100	TCAATCCTTCCGCTT	ENSG00000081237	PTPRC
A0033	anti-human CD52	HI186	CTTTGTACGAGCAAA	ENSG00000169442	CD52
A0391	anti-human CD45	HI30	TGCAATTACCCGGAT	ENSG00000081237	PTPRC
A0579	anti-human CD9	HI9a	GAGTCACCAATCTGC	ENSG00000010278	CD9
A0050	anti-human CD19	HIB19	CTGGGCAATTACTCG	ENSG00000177455	CD19
A0216	anti-human CD42b	HIP1	TCCTAGTACCGAAGT	ENSG00000203618	GP1BB
A0353	anti-human CD41	HIP8	ACGTTGTGGCCTTGT	ENSG00000005961	ITGA2B
A0389	anti-human CD38	HIT2	TGTACCCGCTTGTGA	ENSG00000004468	CD38
A0149	anti-human CD161	HP-3G10	GTACGCAGTCCTTCT	ENSG00000111796	KLRB1
A0420	anti-human CD158 (KIR2DL1/S1/S3/S5)	HP-MA4	TATCAACCAACGCTT	ENSG00000125498	KIR2DL1
A0241	Armenian Hamster IgG Isotype Ctrl	HTK888	CCTGTCATTAAGACT
A0384	anti-human IgD	IA6-2	CAGTCTCCGTAGAGT	ENSG00000211898	IGHD
A0161	anti-human CD11b	ICRF44	GACAAGTGATCTGCA	ENSG00000169896	ITGAM
A0073	anti-mouse/human CD44	IM7	TGGCTTCAGGTCCTA	ENSG00000026508	CD44
A0224	anti-human TCR α/β	IP26	CGTAACGTAGAGCGA
A0006	anti-human CD86	IT2.2	GTCTTTGTCAGTGCA	ENSG00000114013	CD86
A0144	anti-human CD185 (CXCR5)	J252D4	AATTCAACCGTCGCC	ENSG00000160683	CXCR5
A0141	anti-human CD195 (CCR5)	J418F1	CCAAAGTAAGAGCCA	ENSG00000160791	CCR5
A0383	anti-human CD55	JS11	GCTCATTACCCATTA	ENSG00000196352	CD55
A0179	anti-human CX3CR1	K0124E1	AGTATCGTCTCTGGG	ENSG00000168329	CX3CR1
A0242	anti-human CD192 (CCR2)	K036C2	GAGTTCCCTTACCTG	ENSG00000121807	CCR2
A0871	anti-human CD162	KPL-1	ATATGTCAGAGCACC	ENSG00000110876	SELPLG
A0160	anti-human CD1c	L161	GAGCTACTTCACTCG	ENSG00000158481	CD1C
A0159	anti-human HLA-DR	L243	AATAGCGAGCAAGTA	ENSG00000204287	HLA-DRA
A0071	anti-human CD194 (CCR4)	L291H4	AGCTTACCTGCACGA	ENSG00000183813	CCR4
A0935	anti-human CD74	LN2	CTGTAGCATTTCCCT	ENSG00000019582	CD74
A0081	anti-human CD14	M5E2	TCTCAGACCTCCGTA	ENSG00000170458	CD14
A0163	anti-human CD141 (Thrombomodulin)	M80	GGATAACCGCGCTTT	ENSG00000178726	THBD
A0941	anti-human CD37	M-B371	ACAGTCACTGGGCAA	ENSG00000104894	CD37
A0868	anti-human IgE	MHE-18	GGATGTACCGCGTAT	ENSG00000211891	IGHE
A0894	anti-human Ig light chain κ	MHK-49	AGCTCAGCCAGTATG	ENSG00000211592	IGKC
A0898	anti-human Ig light chain λ	MHL-38	CAGCCAGTAAGTCAC
A0136	anti-human IgM	MHM-88	TAGCGAGCCCGTATA	ENSG00000211899	IGHM
A0170	anti-human CD272 (BTLA)	MIH26	GTTATTGGACTAAGG	ENSG00000186265	BTLA
A0180	anti-human CD24	ML5	AGATTCCTTCGTGTT	ENSG00000272398	CD24
A0091	Mouse IgG2a, κ isotype Ctrl	MOPC-173	CTCCTACCTAAACTG
A0090	Mouse IgG1, κ isotype Ctrl	MOPC-21	GCCGGACGACATTAA
A0092	Mouse IgG2b, κ isotype Ctrl	MPC-11	ATATGTATCACGCGA
A0127	anti-Human Podoplanin	NC-08	GGTTACTCGTTGTGT	ENSG00000162493	PDPN
A0590	anti-human CD305 (LAIR1)	NKTA255	ATTTCCATTCCCTGT	ENSG00000167613	LAIR1
A0864	anti-human CD352 (NTB-A)	NT-7	AGTTTCCACTCAGGC	ENSG00000162739	SLAMF6
A0822	anti-human CD142	NY2	CACTGCCGTCGATTA	ENSG00000117525	F3
A0154	anti-human CD27	O323	GCACTCCTGCATGTA	ENSG00000139193	CD27
A0447	anti-human CD200 (OX2)	OX-104	CACGTAGACCTTTGC	ENSG00000091972	CD200
A0371	anti-human CD49b	P1E6-C5	GCTTTCTTCAGTATG	ENSG00000164171	ITGA2
A0134	anti-human CD146	P1H12	CCTTGGATAACATCA	ENSG00000076706	MCAM
A0052	anti-human CD33	P67.6	TAACTCAGGGCCTAT	ENSG00000105383	CD33
A0168	anti-human CD57 Recombinant	QA17A04	AACTCCCTATGGAGG	ENSG00000109956	B3GAT1
A0072	anti-human CD4	RPA-T4	TGTTCCCGCTCAACT	ENSG00000010610	CD4
A0236	Rat IgG1, κ isotype Ctrl	RTK2071	ATCAGATGCCCTCAT
A0238	Rat IgG2a, κ Isotype Ctrl	RTK2758	AAGTCAGGTTCGTTT
A0240	Rat IgG2c, κ Isotype Ctrl	RTK4174	TCCAGGCTAGTCATT
A0095	Rat IgG2b, κ Isotype Ctrl	RTK4530	GATTCTTGACGACCT
A1046	anti-human CD88 (C5aR)	S5/1	GCCGCATGAGAAACA	ENSG00000197405	C5AR1
A0153	anti-human KLRG1 (MAFA)	SA231A2	CTTATTTCCTGCCCT	ENSG00000139187	KLRG1
A0393	anti-human CD22	S-HCL-1	GGGTTGTTGTCTTTG	ENSG00000012124	CD22
A0053	anti-human CD11c	S-HCL-3	TACGCCTATAACTTG	ENSG00000140678	ITGAX
A0046	anti-human CD8	SK1	GCGCAACTTGATGAT	ENSG00000153563	CD8A
A0023	anti-human CD155 (PVR)	SKII.4	ATCACATCGTTGCCA	ENSG00000073008	PVR
A0586	anti-human CD354 (TREM-1)	TREM-26	TAGCCGTTTCCTTTG	ENSG00000124731	TREM1
A0385	anti-human CD18	TS1/18	TATTGGGACACTTCT	ENSG00000160255	ITGB2
A0367	anti-human CD2	TS1/8	TACGATTTGTCAGGG	ENSG00000116824	CD2
A0369	anti-human CD29	TS2/16	GTATTCCCTCAGTCA	ENSG00000150093	ITGB1
A0185	anti-human CD11a	TS2/4	TATATCCTTGTGAGC	ENSG00000005844	ITGAL
A0575	anti-human CD49a	TS2/7	ACTGATGGACTCAGA	ENSG00000213949	ITGA1
A0174	anti-human CD58 (LFA-3)	TS2/9	GTTCCTATGGACGAC	ENSG00000116815	CD58
A0246	anti-human CD122 (IL-2Rβ)	TU27	TCATTTCCTCCGATT	ENSG00000100385	IL2RB
A1018	anti-human HLA-DR, DP, DQ	Tü39	AGCTACGAGCAGTAG	ENSG00000204287	HLA-DRA
A0024	anti-human CD112 (Nectin-2)	TX31	AACCTTCCGTCTAAG	ENSG00000130202	NECTIN2
A0087	anti-human CD45RO	UCHL1	CTCCGAATCATGTTG	ENSG00000081237	PTPRC
A0034	anti-human CD3	UCHT1	CTCATTGTAACTCCT	ENSG00000167286	CD3D
A0138	anti-human CD5	UCHT2	CATTAACGGGATGCC	ENSG00000110448	CD5
A0446	anti-human CD93	VIMD2	GCGCTACTTCCTTGA	ENSG00000125810	CD93
A0372	anti-human CD61	VI-PL2	AGGTTGGAGTAGACT	ENSG00000259207	ITGB3
A0058	anti-human HLA-A,B,C	W6/32	TATGCGAGGCTTATC	ENSG00000206503	HLA-A
A0817	anti-human CD109	W7C5	CACTTAACTCTGGGT	ENSG00000156535	CD109
A0364	anti-human CD13	WM15	TTTCAACGCCCTTTC	ENSG00000166825	ANPEP
A0124	anti-human CD31	WM59	ACCTTTATGCCACGG	ENSG00000261371	PECAM1

## Sheet: Hoja2
Cell type	Markers
HSC/MPP	CD34+ CD117+ CD38-
Common myeloid progenitor	CD34+ CD117+ CD38+CD13+
Megakaryocyte	CD62P+CD141+
Erythroid progenitor	CD71+CD141+
Granulocyte monocyte protenitor	CD34+CD38+CD123+
Monocyte classical	CD11b+CD14+CD16-CD33+
Monocyte Non-classical	CD11b+CD14-CD16+CD33+
Monocyte intermediate	CD11b+CD14+CD16+CD33+
Neutrophils	CD11b+CD13+CD33+CD14-
Basophil	CD11b+CD33+CD123+FCeRIa+CD117-
Myeloid dendritic cells	CD1c+CD123+CD141+
Mast cell	CD117+FCeRIa+
Common lymphoid progenitor	CD34+CD10+CD45RA+CD38+
Pro/pre-B cell	CD10+CD34-CD19-
Immature B cell	CD10+CD19+
Mature B cell	CD10-CD19+CD22+
Plasma cells	CD38+CD138+
CD4 Naïve T cells	CD3+CD4+CD45RO-CD62L+
CD4 effector T cells	CD3+CD4+CD45RO-CD62L-
CD4 effector memory T cells	CD3+CD4+CD45RO+CD62L-
CD4 central memory T cells	CD3+CD4+CD45RO+CD62L+
CD8 Naïve T cells	CD3+CD8+CD45RO-CD62L+
CD8 effector T cells	CD3+CD8+CD45RO-CD62L-
CD8 effector memory T cells	CD3+CD8+CD45RO+CD62L-
CD8 central memory T cells	CD3+CD8+CD45RO+CD62L+
Plasmacytoid denditic cells	CD303+CD304+
Natural killer	CD56+CD16+
