# Supplementary material for: Single-cell Multiomics Analysis of Myelodysplastic Syndromes and Clinical Response to Hypomethylating Therapy
Source: Cancer Res Commun. 2024 Feb 12;4(2):365–77. doi: 10.1158/2767-9764.CRC-23-0389 (PMC10860538; doi:10.1158/2767-9764.CRC-23-0389)
Supplement: Table S4 — Allele dropout (ADO) rate per sample (diagnosis and after AZA treatment) [file crc-23-0389-s15.xlsx]

## Sheet: Table S4
Supplementary Table S4. Allele dropout (ADO) rate per sample (diagnosis and after AZA treatment). Avg, Average; AZA, azacitidine; Het, Heterozygous; Hom, Homozygous; VAF, Variant Allele Frequency; WT, wild type.
Patient	Timepoint	Variant	Protein	% Cells Mutated	VAF by cell count (%)	WT (# cells)	Hom (# cells)	Het (# cells)	ADO (%)	Avg ADO/sample (%)
1	Diagnosis	JAK1:chr1:65310489:T/C	JAK1:p.P733=	98	49.9	84	78	3316	4.65785
1	Diagnosis	NF1:chr17:29553485:G/A	NF1:p.P678=	96	49.8	143	130	3000	8.34097
1	Diagnosis	BCOR:chrX:39932564:C/T	BCOR:p.V679I	96	50.5	134	170	3129	8.85523
1	Diagnosis	TP53:chr17:7578115:T/C	intronic	97	50.4	93	119	3144	6.31704
1	Diagnosis	TET2:chr4:106156187:C/T	TET2:p.P363L	97	49.9	93	84	3222	5.20741	6.6757
1	After AZA treatment	JAK1:chr1:65310489:T/C	JAK1:p.P733=	96	49.9	281	268	6750	7.52158
1	After AZA treatment	NF1:chr17:29553485:G/A	NF1:p.P678=	95	49.7	333	295	5556	10.1552
1	After AZA treatment	BCOR:chrX:39932564:C/T	BCOR:p.V679I	95	51.5	396	610	6242	13.8797
1	After AZA treatment	TP53:chr17:7578115:T/C	intronic	95	50.3	317	361	6005	10.1451
1	After AZA treatment	TET2:chr4:106156187:C/T	TET2:p.P363L	97	50.1	222	239	6009	7.12519	9.76537
2	Diagnosis	SETBP1:chr18:42532693:C/A	SETBP1:p.P1130T	97	50.2	249	288	8033	6.26604
2	Diagnosis	ASXL1:chr20:31024274:T/C	ASXL1:p.S1253=	95	49.8	390	351	7579	8.90625
2	Diagnosis	WT1:chr11:32417963:G/A	intronic, splicing	100	49.9	21	8	7432	0.388688
2	Diagnosis	SETBP1:chr18:42531184:C/T	SETBP1:p.R627C	97	49.6	269	197	7744	5.676
2	Diagnosis	TP53:chr17:7579472:G/C	TP53:p.P33R	94	50.7	443	554	6600	13.1236	6.87212
2	After AZA treatment	SETBP1:chr18:42532693:C/A	SETBP1:p.P1130T	96	49.8	297	269	6672	7.81984
2	After AZA treatment	ASXL1:chr20:31024274:T/C	ASXL1:p.S1253=	94	49.8	419	389	6172	11.5759
2	After AZA treatment	WT1:chr11:32417963:G/A	intronic, splicing	99	49.8	36	4	6380	0.623053
2	After AZA treatment	SETBP1:chr18:42531184:C/T	SETBP1:p.R627C	97	50	249	250	6834	6.80485
2	After AZA treatment	TP53:chr17:7579472:G/C	TP53:p.P33R	92	50.6	521	601	5177	17.8124	8.92721
3	Diagnosis	EZH2:chr7:148506396:A/C	intronic, splicing	97	50.3	66	81	2460	5.63867
3	Diagnosis	CUX1:chr7:101837149:G/A	CUX1:p.P368=	95	49.9	118	113	2369	8.88462
3	Diagnosis	WT1:chr11:32439001:T/C	intronic	95	49.9	127	123	2179	10.2923
3	Diagnosis	IDH1:chr2:209113192:G/A	IDH1:p.G105=	100	51.8	3	87	2227	3.88433
3	Diagnosis	KIT:chr4:55593865:G/A	intronic	95	50	107	109	2146	9.14479	7.56894
3	After AZA treatment	EZH2:chr7:148506396:A/C	intronic, splicing	97	50.3	94	119	3438	5.83402
3	After AZA treatment	CUX1:chr7:101837149:G/A	CUX1:p.P368=	95	49.4	170	128	3264	8.36609
3	After AZA treatment	WT1:chr11:32439001:T/C	intronic	96	50.6	141	185	3124	9.44928
3	After AZA treatment	IDH1:chr2:209113192:G/A	IDH1:p.G105=	100	51.8	3	118	3143	3.70711
3	After AZA treatment	KIT:chr4:55593865:G/A	intronic	95	49.5	161	131	2948	9.01235	7.27377
4	Diagnosis	ASXL1:chr20:31024274:T/C	ASXL1:p.S1253=	94	49.7	162	143	2458	11.0387
4	Diagnosis	SETBP1:chr18:42532606:G/A	SETBP1:p.V1101I	96	50.1	120	123	2596	8.55935
4	Diagnosis	NF1:chr17:29654876:T/A	intronic	97	49.7	80	65	2594	5.2939
4	Diagnosis	TP53:chr17:7578115:T/C	intronic	95	51.2	142	208	2318	13.1184
4	Diagnosis	CUX1:chr7:101837149:G/A	CUX1:p.P368=	93	49.6	183	163	2446	12.3926	10.0806
4	After AZA treatment	ASXL1:chr20:31024274:T/C	ASXL1:p.S1253=	94	49.5	309	256	4342	11.5142
4	After AZA treatment	SETBP1:chr18:42532606:G/A	SETBP1:p.V1101I	96	50.1	205	219	4601	8.43781
4	After AZA treatment	NF1:chr17:29654876:T/A	intronic	96	49.6	184	152	4234	7.3523
4	After AZA treatment	TP53:chr17:7578115:T/C	intronic	95	51.3	222	343	4174	11.9223
4	After AZA treatment	CUX1:chr7:101837149:G/A	CUX1:p.P368=	93	49.9	321	308	4309	12.738	10.3929
5	Diagnosis	DNMT3A:chr2:25463483:G/A	intronic	97	49.9	77	72	2282	6.12916
5	Diagnosis	CUX1:chr7:101837149:G/A	CUX1:p.P368=	96	49.6	94	75	2167	7.23459
5	Diagnosis	ASXL1:chr20:31024274:T/C	ASXL1:p.S1253=	95	49.6	117	101	2029	9.70182
5	Diagnosis	WT1:chr11:32439038:T/C	intronic	95	50	121	120	1975	10.8755
5	Diagnosis	NF1:chr17:29653293:T/C	intronic	96	50.1	97	102	2072	8.76266	8.54074
5	After AZA treatment	DNMT3A:chr2:25463483:G/A	intronic	96	50	200	198	5249	7.04799
5	After AZA treatment	CUX1:chr7:101837149:G/A	CUX1:p.P368=	96	49.9	217	204	4827	8.0221
5	After AZA treatment	ASXL1:chr20:31024274:T/C	ASXL1:p.S1253=	96	49.8	208	189	4683	7.81496
5	After AZA treatment	WT1:chr11:32439038:T/C	intronic	96	49.6	222	184	4676	7.98898
5	After AZA treatment	NF1:chr17:29653293:T/C	intronic	96	50	180	179	4210	7.8573	7.74627
6	Diagnosis	FLT3:chr13:28608459:T/C	FLT3:p.L561=	95	50.1	194	201	3787	9.44524
6	Diagnosis	CUX1:chr7:101841984:T/C	intronic	96	50.3	177	198	3684	9.23873
6	Diagnosis	WT1:chr11:32417963:G/A	intronic, splicing	98	49.1	66	2	3627	1.84032
6	Diagnosis	EZH2:chr7:148543693:TA/T	intronic, splicing	97	49.7	100	78	3260	5.17743
6	Diagnosis	CSF3R:chr1:36932463:A/G	CSF3R:p.M696T	95	50.3	160	180	2745	11.0211	7.34456
6	After AZA treatment	FLT3:chr13:28608459:T/C	FLT3:p.L561=	95	50	219	219	4219	9.4052
6	After AZA treatment	CUX1:chr7:101841984:T/C	intronic	96	49.7	194	171	4208	7.98163
6	After AZA treatment	WT1:chr11:32417963:G/A	intronic, splicing	99	49.5	41	0	4066	0.998296
6	After AZA treatment	EZH2:chr7:148543693:TA/T	intronic, splicing	97	49.9	110	106	3425	5.93244
6	After AZA treatment	CSF3R:chr1:36932463:A/G	CSF3R:p.M696T	94	50.2	170	180	2715	11.4192	7.14736
7	Diagnosis	JAK1:chr1:65310489:T/C	JAK1:p.P733=	97	50.1	245	268	8066	5.97972
7	Diagnosis	PHF6:chrX:133527706:ATACT/A	intronic	94	50.5	480	568	7256	12.6204
7	Diagnosis	EZH2:chr7:148508833:A/G	intronic	95	49.8	442	407	7254	10.4776
7	Diagnosis	TET2:chr4:106156187:C/T	TET2:p.P363L	96	49.9	336	326	7320	8.29366
7	Diagnosis	DNMT3A:chr2:25469913:C/T	intronic, splicing	94	49.8	472	443	6831	11.8125	9.83679
7	After AZA treatment	JAK1:chr1:65310489:T/C	JAK1:p.P733=	97	49.8	178	151	6408	4.88348
7	After AZA treatment	PHF6:chrX:133527706:ATACT/A	intronic	95	50.5	354	418	5779	11.7845
7	After AZA treatment	EZH2:chr7:148508833:A/G	intronic	96	50.1	273	290	5791	8.86056
7	After AZA treatment	TET2:chr4:106156187:C/T	TET2:p.P363L	96	49.9	260	246	5806	8.01648
7	After AZA treatment	DNMT3A:chr2:25469913:C/T	intronic, splicing	96	49.8	259	240	5544	8.25749	8.36049
8	Diagnosis	SETBP1:chr18:42532606:G/A	SETBP1:p.V1101I	97	49.9	351	335	10383	6.19749
8	Diagnosis	ASXL1:chr20:31024274:T/C	ASXL1:p.S1253=	95	49.5	542	428	9872	8.94669
8	Diagnosis	NF1:chr17:29654876:T/A	intronic	97	49.7	351	289	9892	6.07672
8	Diagnosis	IDH1:chr2:209113192:G/A	IDH1:p.G105=	100	51.7	28	368	9751	3.90263
8	Diagnosis	TP53:chr17:7579472:G/C	TP53:p.P33R	94	51.1	629	641	8410	13.1198	7.64867
8	After AZA treatment	SETBP1:chr18:42532606:G/A	SETBP1:p.V1101I	97	49.8	251	220	7253	6.09788
8	After AZA treatment	ASXL1:chr20:31024274:T/C	ASXL1:p.S1253=	95	49.8	367	343	6844	9.39899
8	After AZA treatment	NF1:chr17:29654876:T/A	intronic	96	49.6	289	230	7051	6.85601
8	After AZA treatment	IDH1:chr2:209113192:G/A	IDH1:p.G105=	100	51.5	17	239	6973	3.54129
8	After AZA treatment	TP53:chr17:7579472:G/C	TP53:p.P33R	94	50.7	415	516	6158	13.133	7.80544
9	Diagnosis	EZH2:chr7:148506396:A/C	intronic, splicing	97	49.8	305	277	8565	6.36274
9	Diagnosis	NF1:chr17:29684234:A/T	intronic	94	49.8	500	473	7812	11.0757
9	Diagnosis	DNMT3A:chr2:25469913:C/T	intronic, splicing	95	49.6	438	363	7634	9.49615
9	Diagnosis	WT1:chr11:32417963:G/A	intronic, splicing	98	49.1	131	0	7498	1.71713
9	Diagnosis	EZH2:chr7:148543693:TA/T	intronic, splicing	97	49.7	199	156	7004	4.82403	6.69515
9	After AZA treatment	EZH2:chr7:148506396:A/C	intronic, splicing	97	50	136	134	4714	5.41734
9	After AZA treatment	NF1:chr17:29684234:A/T	intronic	95	50	216	218	4355	9.06243
9	After AZA treatment	DNMT3A:chr2:25469913:C/T	intronic, splicing	95	50.3	207	232	4096	9.68026
9	After AZA treatment	WT1:chr11:32417963:G/A	intronic, splicing	98	49.2	66	4	3936	1.74738
9	After AZA treatment	EZH2:chr7:148543693:TA/T	intronic, splicing	98	49.8	102	85	4036	4.42813	6.06711
10	Diagnosis	ASXL1:chr20:31024274:T/C	ASXL1:p.S1253=	95	49.7	418	369	7727	9.2436
10	Diagnosis	EZH2:chr7:148508833:A/G	intronic	95	50.1	427	438	7646	10.1633
10	Diagnosis	TET2:chr4:106193588:A/G	intronic	94	49.9	514	498	7221	12.292
10	Diagnosis	WT1:chr11:32417963:G/A	intronic, splicing	99	49.6	58	2	7638	0.779423
10	Diagnosis	EZH2:chr7:148543693:TA/T	intronic, splicing	97	49.5	205	132	6920	4.64379	7.42443
10	After AZA treatment	ASXL1:chr20:31024274:T/C	ASXL1:p.S1253=	94	49.4	340	270	5404	10.143
10	After AZA treatment	EZH2:chr7:148508833:A/G	intronic	94	50.3	342	381	5257	12.0903
10	After AZA treatment	TET2:chr4:106193588:A/G	intronic	92	50	435	433	4805	15.3005
10	After AZA treatment	WT1:chr11:32417963:G/A	intronic, splicing	98	49.1	94	0	4935	1.86916
10	After AZA treatment	EZH2:chr7:148543693:TA/T	intronic, splicing	97	49.9	149	138	4849	5.58801	8.9982
11	Diagnosis	JAK1:chr1:65310489:T/C	JAK1:p.P733=	95	50.1	22	23	426	9.55414
11	Diagnosis	FLT3:chr13:28608459:T/C	FLT3:p.L561=	96	50	20	20	408	8.92857
11	Diagnosis	SETBP1:chr18:42532693:C/A	SETBP1:p.P1130T	93	51.5	28	41	361	16.0465
11	Diagnosis	EZH2:chr7:148508833:A/G	intronic	95	49.7	21	18	411	8.66667
11	Diagnosis	CUX1:chr7:101837149:G/A	CUX1:p.P368=	99	51.1	7	17	449	5.074	9.65398
11	After AZA treatment	JAK1:chr1:65310489:T/C	JAK1:p.P733=	97	49.9	126	121	4113	5.66514
11	After AZA treatment	FLT3:chr13:28608459:T/C	FLT3:p.L561=	98	50.2	103	118	4100	5.11456
11	After AZA treatment	SETBP1:chr18:42532693:C/A	SETBP1:p.P1130T	97	50.1	138	148	3980	6.70417
11	After AZA treatment	EZH2:chr7:148508833:A/G	intronic	95	50.2	225	241	3672	11.2615
11	After AZA treatment	CUX1:chr7:101837149:G/A	CUX1:p.P368=	94	50.1	227	239	3581	11.5147	8.05201
12	Diagnosis	DNMT3A:chr2:25463483:G/A	intronic	94	49.5	95	79	1380	11.1969
12	Diagnosis	FLT3:chr13:28608459:T/C	FLT3:p.L561=	96	50.2	51	58	1345	7.49656
12	Diagnosis	EZH2:chr7:148508821:T/C	intronic, splicing	96	49.9	61	57	1311	8.25752
12	Diagnosis	SETBP1:chr18:42533130:A/G	SETBP1:p.S1275=	96	50.7	51	70	1266	8.72386
12	Diagnosis	WT1:chr11:32439038:T/C	intronic	95	50.5	69	84	1274	10.7218	9.27933
12	After AZA treatment	DNMT3A:chr2:25463483:G/A	intronic	95	50.4	35	41	597	11.2927
12	After AZA treatment	FLT3:chr13:28608459:T/C	FLT3:p.L561=	95	49.8	30	28	572	9.20635
12	After AZA treatment	EZH2:chr7:148508821:T/C	intronic, splicing	96	49.9	28	27	572	8.77193
12	After AZA treatment	SETBP1:chr18:42533130:A/G	SETBP1:p.S1275=	96	50	25	25	583	7.89889
12	After AZA treatment	WT1:chr11:32439038:T/C	intronic	95	50.4	33	38	542	11.5824	9.75045
13	Diagnosis	DNMT3A:chr2:25463483:G/A	intronic	95	51.3	69	107	1331	11.6788
13	Diagnosis	CUX1:chr7:101837149:G/A	CUX1:p.P368=	97	50.9	44	71	1346	7.87132
13	Diagnosis	EZH2:chr7:148506396:A/C	intronic, splicing	95	50.5	79	93	1267	11.9527
13	Diagnosis	NF1:chr17:29654876:T/A	intronic	94	49.4	81	64	1287	10.1257
13	Diagnosis	TP53:chr17:7576501:G/A	intronic	92	48.7	108	72	1155	13.4831	11.0223
13	After AZA treatment	DNMT3A:chr2:25463483:G/A	intronic	95	50.5	56	67	913	11.8726
13	After AZA treatment	CUX1:chr7:101837149:G/A	CUX1:p.P368=	96	50.1	38	41	928	7.84508
13	After AZA treatment	EZH2:chr7:148506396:A/C	intronic, splicing	96	50	41	41	934	8.07087
13	After AZA treatment	NF1:chr17:29654876:T/A	intronic	97	49.6	26	17	960	4.28714
13	After AZA treatment	TP53:chr17:7576501:G/A	intronic	94	49.4	60	49	825	11.6702	8.74918
14	Diagnosis	DNMT3A:chr2:25463483:G/A	intronic	94	49.4	163	130	2510	10.4531
14	Diagnosis	EZH2:chr7:148543525:A/G	intronic	96	50.7	105	142	2349	9.51464
14	Diagnosis	SETBP1:chr18:42532606:G/A	SETBP1:p.V1101I	94	49.8	145	135	2265	11.002
14	Diagnosis	KMT2A:chr11:118353017:C/T	intronic	95	49.3	100	71	1907	8.22907
14	Diagnosis	IDH1:chr2:209113192:G/A	IDH1:p.G105=	100	51.4	3	75	2490	3.03738	8.44723
14	After AZA treatment	DNMT3A:chr2:25463483:G/A	intronic	94	49.8	83	78	1310	10.9449
14	After AZA treatment	EZH2:chr7:148543525:A/G	intronic	94	49.9	81	78	1156	12.0913
14	After AZA treatment	SETBP1:chr18:42532606:G/A	SETBP1:p.V1101I	92	49.6	106	95	1119	15.2273
14	After AZA treatment	KMT2A:chr11:118353017:C/T	intronic	93	49	67	49	789	12.8177
14	After AZA treatment	IDH1:chr2:209113192:G/A	IDH1:p.G105=	100	52.7	5	74	1218	6.09098	11.4344
