# Supplementary material for: Single-cell Multiomics Analysis of Myelodysplastic Syndromes and Clinical Response to Hypomethylating Therapy
Source: Cancer Res Commun. 2024 Feb 12;4(2):365–77. doi: 10.1158/2767-9764.CRC-23-0389 (PMC10860538; doi:10.1158/2767-9764.CRC-23-0389)
Supplement: Table S5 — Fisher exact test for each mutated gene, comparing responders vs. non-responders at diagnosis [file crc-23-0389-s16.xlsx]

## Sheet: Table S5
Supplementary Table S5. Fisher exact test for each mutated gene, comparing responders vs. non-responders at diagnosis. (adjusted p values by Bonferroni correction; ns, non significant)
Gene	Responders (%)	Non-responders (%)	p value	adjusted p value	Significance
EZH2	12.5	16.6667	1	1	ns
DNMT3A	12.5	16.6667	1	1	ns
TP53	25	16.6667	1	1	ns
U2AF1	25	16.6667	1	1	ns
BCOR	25	0	0.472527	1	ns
NF1	0	16.6667	0.428571	1	ns
TET2	62.5	16.6667	0.137529	1	ns
ZRSR2	12.5	16.6667	1	1	ns
ASXL1	12.5	33.3333	0.538462	1	ns
PHF6	12.5	0	1	1	ns
IDH1	12.5	0	1	1	ns
SF3B1	0	16.6667	0.428571	1	ns
NRAS	0	33.3333	0.164835	1	ns
RUNX1	25	16.6667	1	1	ns
CUX1	0	16.6667	0.428571	1	ns
STAG2	12.5	16.6667	1	1	ns
PTEN	0	16.6667	0.428571	1	ns
