# Supplementary material for: Single-cell Multiomics Analysis of Myelodysplastic Syndromes and Clinical Response to Hypomethylating Therapy
Source: Cancer Res Commun. 2024 Feb 12;4(2):365–77. doi: 10.1158/2767-9764.CRC-23-0389 (PMC10860538; doi:10.1158/2767-9764.CRC-23-0389)
Supplement: Table S6 — Karyotype and mutations (bulk NGS and single-cell DNAseq) at diagnosis for the studied MDS cases [file crc-23-0389-s17.xlsx]

## Sheet: Table S6
Supplementary Table S6. Karyotype and mutations (bulk NGS and single-cell DNAseq) at diagnosis for the studied MDS cases. Abbreviations: ISCN216, International System for Human Cytogenomic Nomenclature 2016. NA, not available. VAF, variant allele frequency. Notes: PDGFRB and ROBO2 genes, and the regions corresponding to the KMT2A:p.A30G and SRSF2:p.5'UTR variants were not included in the scDNAseq…
Patient ID	Karotype at diagnosis (ISCN2016)	Mutated genes at diagnosis by bulk NGS	Mutated genes at diagnosis by scDNAseq (VAF by read count)
1	46, XX[20]	No mutations detected	EZH2:p.R690H (VAF=1.9%); DNMT3A:p.V636M (VAF=0.9%)
2	48,XX,del(5)(q11q34),+8,del(8)(q23),add(18)(q22),+19,dic(19;20)(p13;q11.2)x2,dic(20;22)(q11.2;p11)[3] / 45,XX,del(5)(q11q34),der(7)del(7)(q11)t(7;15)(q11.2;q13),del(12)(p12),add(18)(p11),-20[5] / 45,XX,idem,der(11)t(11;3)(q21;q26)t(11;15)(p13;p15)[12]	TP53:p.L145P (VAF=29.6%); TP53:pH214R (VAF=29.2%)	TP53:p.L106P (VAF=17.0%); TP53:p.H175R (VAF=17.1%)
3	46,XY[20]	EZH2:p.R469* (VAF=40.11%); U2AF1:p.S34F (VAF=42.92%)	EZH2:p.R469* (VAF=40.1%); U2AF1:p.S34F (VAF=39.5%); BCOR:p.R810* (VAF=77.9%)
4	46XY[20]	NF1:p.T841I (VAF=3.0%); TP53:p.V233M (VAF=1.0%)	NF1:p.T841I (VAF=1.1%); TP53:p.V233M (VAF=0.4%)
5	47,XY,+8[17] / 46,XY[3]	TET2:p.Q324* (VAF=44.61%); TET2:p.Q1524* (VAF=43.25%); ZRSR2:p.R295* (VAF=87.64%)	TET2:p.Q324* (VAF=42.1%); TET2:p.Q1524* (VAF=44.8%), ZRSR2:p.R295* (VAF=87.8%)
6	47,XX,+11[8] / 46,XX[12]	ASXL1:p.G646Wfs*12 (VAF=37.19%); CSF3R:p.M696T (VAF=49.73%); SRSF2:p.P95H (VAF=41.78%); MPL:p.R90Q (VAF=48.81%); KMT2A:p.A30G (VAF=53.5%)	ASXL1:p.G646Wfs*12 (VAF=1.6%), CSF3R:p.M696T (VAF=54.5%)
7	46,XX[20]	ASXL1:p.G646Wfs*12 (VAF=21.95%); TET2:p.G1184*fs*1 (VAF=28.73%); RUNX1:p.S287Cfs*Ter285 (VAF=27.63%); SRSF2:p.P95H (VAF=28,64%)	ASXL1:p.G646Wfs*12 (VAF=1.7%); TET2:p.G1184* (VAF=39.5%); PHF6:p.R342* (VAF=39.4%); TET2:p.Q939* (VAF=0.2%); IDH1:p.Q55P (VAF=1.1%); TET2:p.K1493Vfs*10 (VAF=0.6%)
8	47,XY,+21[13] / 46,XY[7]	ASXL1:p.E635Rfs*15 (VAF=9.05%); RUNX1:p.R162K (VAF=8.61%); SF3B1:p.K666N (VAF=47.09%); TET2:p.E219Dfs*31 (VAF=42.91%); RAD21:p.Q258* (VAF=12.23%); SRSF2:p.5'UTR variant (VAF=41.85%)	ASXL1:p.E635Rfs*15 (VAF=35.7%); RUNX1:p.R162K (VAF=4.9%); SF3B1:p.K666N (VAF=44.6%); TET2:p.E219Dfs*31 (VAF=45.5%); NRAS:p.G12D (VAF=0.1%)
9	46,XX,del(5)(q13q33),del(11)(q13q23)[19] / 46,XX[1]	IDH1:p.S2P (VAF=52.57%); PDGFRB: p.M937I (VAF=71.7%)	IDH1:p.S2P (VAF=52.9%); DNMT3A:p.D271Afs*45 (VAF=0.3%); RUNX1:p.A55Gfs*17 (VAF=27.5%); BCOR:p.L962Efs*11 (VAF=1.2%); TET2:p.R1262W (VAF=11.9%)
10	46,XY[20]	NA	No mutations detected
11	46,XY[20]	TET2:p.R1440fs*38 (VAF=48.5%); TET2:p.K1299Q (VAF=45.9%); SRSF2:p.P95R (VAF=48.2%)	TET2:p.R1440Tfs*38 (VAF=34.8%), TET2:p.K1299Q (VAF=42.0%); TP53:p.A237P (VAF=1.3%)
12	46,XY[20]	SRSF2:p.P95_R102delPPDSHHSR (VAF=30.5%); STAG2:p.W1038* (VAF=65.3%); CUX1:p.R995* (VAF=5.6%); ROBO2:p.R200H (VAF=47.5%)	STAG2:p.W1038* (VAF=89.8%); CUX1:p.R984* (VAF=2.1%); NRAS:p.G12D (VAF=0.5%); U2AF1:p.N104D (VAF=0.4%)
13	47,XY,+8[9] / 46,XY[11]	ZRSR2: p.G268Afs*37 (VAF=13.0%); ZRSR2:p.S197Vfs*41 (VAF=7.0%)	ZRSR2:p.G268Afs*37 (VAF=16.3%); ZRSR2:p.S197Vfs*41 (VAF=9.0%); PTEN:p.L146* (VAF=1.4%)
14	46,XY[20]	TET2:p.S588* (VAF=43.0%); CEBPA:p.V119Sfs*41 (VAF=43.0%); ASXL1:p.G646Wfs*12 (VAF=38.0%); RUNX1.p.R201Q (VAF=38.0%); STAG2:p.R146* (VAF=78.0%)	TET2:p.S588* (VAF=47.4%); RUNX1:p.R201Q (VAF=39.0%); STAG2:p.R146* (VAF=81.2%); U2AF1:p.Q157P (VAF=52.3%)
