# Supplementary material for: Single-cell Multiomics Analysis of Myelodysplastic Syndromes and Clinical Response to Hypomethylating Therapy
Source: Cancer Res Commun. 2024 Feb 12;4(2):365–77. doi: 10.1158/2767-9764.CRC-23-0389 (PMC10860538; doi:10.1158/2767-9764.CRC-23-0389)
Supplement: Table S7 — Fisher exact test for each mutated pathway, comparing responders vs. non-responders at diagnosis [file crc-23-0389-s18.xlsx]

## Sheet: Table S7
Supplementary Table S7. Fisher exact test for each mutated pathway, comparing responders vs. non-responders at diagnosis. (adjusted p values by Bonferroni correction; ns, non significant)
Pathway	Responders (%)	Non-responders (%)	p value	adjusted p value	Significance
Epigenetic modifiers	75	50	0.58042	1	ns
DNA repair	25	16.6667	1	1	ns
RNA Splicing	37.5	50	1	1	ns
Transcription	50	33.3333	0.62704	1	ns
Signaling	0	66.6667	0.014985	0.0899101	ns
Cohesin complex	12.5	16.6667	1	1	ns
