# Supplementary material for: Single-cell Multiomics Analysis of Myelodysplastic Syndromes and Clinical Response to Hypomethylating Therapy
Source: Cancer Res Commun. 2024 Feb 12;4(2):365–77. doi: 10.1158/2767-9764.CRC-23-0389 (PMC10860538; doi:10.1158/2767-9764.CRC-23-0389)
Supplement: Table S8 — Fisher exact test for each combination of mutated pathways, comparing responders vs. non-responders at diagnosis [file crc-23-0389-s19.xlsx]

## Sheet: Table S8
Supplementary Table S8. Fisher exact test for each combination of mutated pathways, comparing responders vs. non-responders at diagnosis. (adjusted p values by Bonferroni correction; ns, non significant)
Mutated pathways	Responders (%)	Non-responders (%)	p value	adjusted p value	Significance
Epigenetic modifiers and Transcription	25	0	0.4725	1	ns
Epigenetic modifiers	0	33.3	0.1648	1	ns
Transcription, RNA splicing, Signaling, Cohesin complex	0	16.7	0.4286	1	ns
RNA splicing and Signaling	0	16.7	0.4286	1	ns
Epigenetic modifiers, Transcription, RNA splicing and Signaling	0	16.7	0.4287	1	ns
Epigenetic modifiers, Transcription, RNA splicing and Cohesin complex	12.5	0	1	1	ns
Epigenetic modifiers, Transcription and RNA splicing	12.5	0	1	1	ns
Epigenetic modifiers and RNA splicing	12.5	0	1	1	ns
Epigenetic modifiers and DNA repair	12.5	0	1	1	ns
Signaling and DNA repair	0	16.7	0.4287	1	ns
DNA repair	12.5	0	1	1	ns
