# Supplementary material for: Single-cell Multiomics Analysis of Myelodysplastic Syndromes and Clinical Response to Hypomethylating Therapy
Source: Cancer Res Commun. 2024 Feb 12;4(2):365–77. doi: 10.1158/2767-9764.CRC-23-0389 (PMC10860538; doi:10.1158/2767-9764.CRC-23-0389)
Supplement: Table S9 — Fisher exact test of total cells from patients with each mutated gene, comparing mutant and wild-type (WT) progenitor-immature erythroid-myeloid (Prog_Ery_Mye) and lymphoid compartments [file crc-23-0389-s20.xlsx]

## Sheet: Table S9
Supplementary Table S9. Fisher exact test of total cells from patients with each mutated gene, comparing mutant and wild-type (WT) progenitor-immature erythroid-myeloid (Prog_Ery_Mye) and lymphoid compartments. (adjusted p values by Bonferroni correction; *p<0.05)
Gene	Mutant Prog_Ery_Mye cells	Mutant lymphoid cells	WT Prog_Ery_Mye cells	WT lymphoid cells	p value	adjusted p value	Significance	Mutant predominant compartment
ASXL1	7340	412	13651	6241	0	0	*	Prog_Ery_Mye
BCOR	1178	28	6670	3303	7.29997e-151	1.24099e-149	*	Prog_Ery_Mye
CUX1	40	8	626	1026	2.70144e-10	4.59245e-09	*	Prog_Ery_Mye
DNMT3A	98	402	8690	8900	3.32854e-42	5.65851e-41	*	Lymphoid
EZH2	1155	41	2577	7264	0	0	*	Prog_Ery_Mye
IDH1	239	12	13399	5536	1.64744e-22	2.80065e-21	*	Prog_Ery_Mye
NF1	36	14	2214	5958	5.86401e-11	9.96881e-10	*	Prog_Ery_Mye
NRAS	174	16	7978	2856	9.32987e-10	1.58608e-08	*	Prog_Ery_Mye
PHF6	3804	356	2348	3354	0	0	*	Prog_Ery_Mye
PTEN	8	0	460	1045	8.03864e-05	0.00136657	*	Prog_Ery_Mye
RUNX1	6044	210	9246	5302	0	0	*	Prog_Ery_Mye
SF3B1	7309	459	177	1379	0	0	*	Prog_Ery_Mye
STAG2	1154	68	864	1976	0	0	*	Prog_Ery_Mye
TET2	18827	1769	7006	10018	0	0	*	Prog_Ery_Mye
TP53	1340	784	3603	14039	0	0	*	Prog_Ery_Mye
U2AF1	2211	83	1203	2628	0	0	*	Prog_Ery_Mye
ZRSR2	2796	185	334	1932	0	0	*	Prog_Ery_Mye
